# Supplementary material for: 2-Amino-3-nitro­benzoic acid
Source: Acta Crystallogr Sect E Struct Rep Online. 2012 Jan 21;68(Pt 2):o488. doi: 10.1107/S1600536812002036 (PMC3275235; doi:10.1107/S1600536812002036)
Supplement: Supplementary file 1 [file e-68-0o488-sup1.cif]

##############################################################################
#                                                                            #
# This CIF contains the data in a paper accepted for publication in          #
# Acta Crystallographica Section E. It conforms to the requirements of       #
# Notes for Authors for Acta Crystallographica Section E, and has been       #
# peer reviewed under the auspices of the IUCr Commission on Journals.       #
#                                                                            #
# Full details of the Crystallographic Information File format               #
# are given in the paper "The Crystallographic Information File (CIF):       #
# a New Standard Archive File for Crystallography" by S. R. Hall, F. H.      #
# Allen and I. D. Brown [Acta Cryst. (1991), A47, 655-685].                  #
#                                                                            #
# The current version of the core CIF dictionary is obtainable from          #
# ftp://ftp.iucr.org/pub/cif_core.dic.                                       #
#                                                                            #
# Software is freely available for graphical display of the structure(s)     #
# in this CIF. For information consult the CIF software page                 #
# http://www.iucr.org/resources/cif/software.                                #
#                                                                            #
# This file may be used for bona fide research purposes within the           #
# scientific community so long as proper attribution is given to the journal # 
# article from which it was obtained.                                        #
#                                                                            #
##############################################################################
data_global
_audit_creation_method     'form.cif (version 2.0)'
_journal_data_validation_number     ?
_journal_date_recd_electronic     2012-01-13
_journal_date_accepted     2012-01-17
_journal_name_full     'Acta Crystallographica, Section E'
_journal_year     2012
_journal_volume     68
_journal_issue      2
_journal_page_first     eo488
_journal_page_last     eo488
_journal_paper_category     QO
_journal_paper_doi     10.1107/S1600536812002036
_journal_coeditor_code     QM2050
_publ_contact_author_name     'Prof. Fun, Hoong-Kun'
_publ_contact_author_address
;
      X-ray Crystallography Unit
      School of Physics
      Universiti Sains Malaysia
      11800 USM, Penang
      MALAYSIA
;
_publ_contact_author_email     'hkfun@usm.my'
_publ_contact_author_fax     '604 6579150'
_publ_contact_author_phone     '604 6533652'
_publ_section_title
;
2-Amino-3-nitrobenzoic acid
;
loop_
    _publ_author_name
    _publ_author_footnote
    _publ_author_address
    'Yip-Foo Win' ?
;
Department of Chemical Science
Faculty of Science
Universiti Tunku Abdul Rahman
Perak Campus
Jalan Universiti, Bandar Barat
31900 Kampar, Perak
Malaysia
;
    'Chen-Shang Choong' ?
;
Department of Chemical Science
Faculty of Science
Universiti Tunku Abdul Rahman
Perak Campus
Jalan Universiti, Bandar Barat
31900 Kampar, Perak
Malaysia
;
    'Siang-Guan Teoh' ?
;
School of Chemical Sciences
Universiti Sains Malaysia
11800 USM, Penang
Malaysia
;
    'Ching Kheng Quah'
;
Thomson Reuters ResearcherID: A-5525-2009.
;
;
X-ray Crystallography Unit
School of Physics
Universiti Sains Malaysia
11800 USM, Penang
Malaysia
;
    'Hoong-Kun Fun'
;
Visiting Professor: College of Pharmacy, King Saud University
Riyadh, Saudi Arabia.
Thomson Reuters ResearcherID: A-3561-2009.
;
;
X-ray Crystallography Unit
School of Physics
Universiti Sains Malaysia
11800 USM, Penang
Malaysia
;
data_I
_audit_creation_method     SHELXL-97
_chemical_name_systematic
;
2-Amino-3-nitrobenzoic acid
;
_chemical_name_common     ?
_chemical_formula_moiety     'C7 H6 N2 O4'
_chemical_formula_sum     'C7 H6 N2 O4'
_chemical_formula_iupac     'C7 H6 N2 O4'
_chemical_formula_weight     182.14
_chemical_melting_point     ?
_symmetry_cell_setting     monoclinic
_symmetry_space_group_name_H-M     'P 21/c'
_symmetry_space_group_name_Hall     '-P 2ybc'
loop_
    _symmetry_equiv_pos_as_xyz
    'x, y, z'
    '-x, y+1/2, -z+1/2'
    '-x, -y, -z'
    'x, -y-1/2, z-1/2'
_cell_length_a     9.0231(3)
_cell_length_b     7.4338(2)
_cell_length_c     11.0392(4)
_cell_angle_alpha     90.00
_cell_angle_beta     92.1140(10)
_cell_angle_gamma     90.00
_cell_volume     739.96(4)
_cell_formula_units_Z     4
_cell_measurement_reflns_used     9956
_cell_measurement_theta_min     2.86
_cell_measurement_theta_max     34.83
_cell_measurement_temperature     100
_exptl_crystal_description     'block'
_exptl_crystal_colour     'orange'
_exptl_crystal_size_max     0.335
_exptl_crystal_size_mid     0.26
_exptl_crystal_size_min     0.156
_exptl_crystal_density_diffrn     1.635
_exptl_crystal_density_meas     ?
_exptl_crystal_density_method     'not measured'
_exptl_crystal_F_000     376
_exptl_absorpt_coefficient_mu     0.137
_exptl_absorpt_correction_type     multi-scan
_exptl_absorpt_process_details     '(<i>SADABS</i>; Bruker, 2009)'
_exptl_absorpt_correction_T_min     0.9555
_exptl_absorpt_correction_T_max     0.9789
_exptl_special_details
;
The crystal was placed in the cold stream of an Oxford Cryosystems
Cobra open-flow nitrogen cryostat (Cosier & Glazer, 1986) operating
at 100.0 (1) K.
;
_diffrn_ambient_temperature     100
_diffrn_radiation_type     MoK\a
_diffrn_radiation_wavelength     0.71073
_diffrn_radiation_source     'fine-focus sealed tube'
_diffrn_radiation_monochromator     graphite
_diffrn_measurement_device_type
;
Bruker SMART APEXII CCD area-detector
;
_diffrn_measurement_method     '\f and \w scans'
_diffrn_detector_area_resol_mean     ?
_diffrn_reflns_number     22297
_diffrn_reflns_av_R_equivalents     0.0301
_diffrn_reflns_av_sigmaI/netI     0.0204
_diffrn_reflns_theta_min     2.26
_diffrn_reflns_theta_max     35.01
_diffrn_reflns_theta_full     35.01
_diffrn_measured_fraction_theta_max     0.997
_diffrn_measured_fraction_theta_full     0.997
_diffrn_reflns_limit_h_min     -14
_diffrn_reflns_limit_h_max     12
_diffrn_reflns_limit_k_min     -11
_diffrn_reflns_limit_k_max     11
_diffrn_reflns_limit_l_min     -17
_diffrn_reflns_limit_l_max     17
_diffrn_standards_number     0
_diffrn_standards_interval_count     .
_diffrn_standards_interval_time     .
_diffrn_standards_decay_%     ?
_refine_special_details
;
 Refinement of F^2^ against ALL reflections.  The weighted R-factor wR and
 goodness of fit S are based on F^2^, conventional R-factors R are based
 on F, with F set to zero for negative F^2^. The threshold expression of
 F^2^ > 2sigma(F^2^) is used only for calculating R-factors(gt) etc. and is
 not relevant to the choice of reflections for refinement.  R-factors based
 on F^2^ are statistically about twice as large as those based on F, and R-
 factors based on ALL data will be even larger.
;
_reflns_number_total     3247
_reflns_number_gt     2707
_reflns_threshold_expression     I>2\s(I)
_refine_ls_structure_factor_coef     Fsqd
_refine_ls_matrix_type     full
_refine_ls_R_factor_all     0.0517
_refine_ls_R_factor_gt     0.0420
_refine_ls_wR_factor_gt     0.1130
_refine_ls_wR_factor_ref     0.1205
_refine_ls_goodness_of_fit_ref     1.040
_refine_ls_restrained_S_all     1.040
_refine_ls_number_reflns     3247
_refine_ls_number_parameters     130
_refine_ls_number_restraints     0
_refine_ls_hydrogen_treatment     mixed
_refine_ls_weighting_scheme     calc
_refine_ls_weighting_details
         'calc w=1/[\s^2^(Fo^2^)+(0.0662P)^2^+0.1903P] where P=(Fo^2^+2Fc^2^)/3'
_atom_sites_solution_hydrogens     geom
_atom_sites_solution_primary     direct
_atom_sites_solution_secondary     difmap
_refine_ls_shift/su_max     0.001
_refine_ls_shift/su_mean     0.001
_refine_diff_density_max     0.552
_refine_diff_density_min     -0.328
_refine_ls_extinction_method     none
_refine_ls_extinction_coef     ?
loop_
    _atom_type_symbol
    _atom_type_description
    _atom_type_scat_dispersion_real
    _atom_type_scat_dispersion_imag
    _atom_type_scat_source
    'C' 'C' 0.0033 0.0016
                         'International Tables Vol C Tables 4.2.6.8 and 6.1.1.4'
    'H' 'H' 0.0000 0.0000
                         'International Tables Vol C Tables 4.2.6.8 and 6.1.1.4'
    'N' 'N' 0.0061 0.0033
                         'International Tables Vol C Tables 4.2.6.8 and 6.1.1.4'
    'O' 'O' 0.0106 0.0060
                         'International Tables Vol C Tables 4.2.6.8 and 6.1.1.4'
_computing_data_collection     'APEX2 (Bruker, 2009)'
_computing_cell_refinement     'SAINT (Bruker, 2009)'
_computing_data_reduction     'SAINT (Bruker, 2009)'
_computing_structure_solution     'SHELXTL (Sheldrick, 2008)'
_computing_structure_refinement     'SHELXTL (Sheldrick, 2008)'
_computing_molecular_graphics     'SHELXTL (Sheldrick, 2008)'
_computing_publication_material
                             'SHELXTL (Sheldrick, 2008) and PLATON (Spek, 2009)'
loop_
    _atom_site_type_symbol
    _atom_site_label
    _atom_site_fract_x
    _atom_site_fract_y
    _atom_site_fract_z
    _atom_site_U_iso_or_equiv
    _atom_site_adp_type
    _atom_site_calc_flag
    _atom_site_refinement_flags
    _atom_site_occupancy
    _atom_site_symmetry_multiplicity
    _atom_site_disorder_assembly
    _atom_site_disorder_group
    O O1 1.00882(10) 0.85440(11) 0.40698(8) 0.03096(19) Uani d . 1 1 . .
    O O2 0.99701(8) 0.61460(10) 0.29827(6) 0.02030(14) Uani d . 1 1 . .
    O O3 0.62645(7) 0.11784(9) 0.43650(6) 0.01909(14) Uani d . 1 1 . .
    O O4 0.51199(8) 0.18983(10) 0.60595(6) 0.01981(14) Uani d . 1 1 . .
    N N1 0.95660(8) 0.70510(10) 0.38522(6) 0.01587(14) Uani d . 1 1 . .
    N N2 0.81247(9) 0.35687(11) 0.34730(7) 0.01954(16) Uani d . 1 1 . .
    C C1 0.64687(9) 0.51128(12) 0.62950(7) 0.01552(15) Uani d . 1 1 . .
    H H1A 0.5784 0.4697 0.6865 0.019 Uiso calc R 1 1 . .
    C C2 0.71159(10) 0.67982(12) 0.64617(8) 0.01749(16) Uani d . 1 1 . .
    H H2A 0.6870 0.7528 0.7131 0.021 Uiso calc R 1 1 . .
    C C3 0.81229(9) 0.73922(12) 0.56356(7) 0.01620(15) Uani d . 1 1 . .
    H H3A 0.8579 0.8536 0.5742 0.019 Uiso calc R 1 1 . .
    C C4 0.84738(9) 0.63239(11) 0.46482(7) 0.01390(14) Uani d . 1 1 . .
    C C5 0.78217(8) 0.45981(11) 0.44292(7) 0.01334(14) Uani d . 1 1 . .
    C C6 0.67970(9) 0.40152(11) 0.53140(7) 0.01354(14) Uani d . 1 1 . .
    C C7 0.60572(9) 0.22530(11) 0.51976(7) 0.01458(15) Uani d . 1 1 . .
    H H1N2 0.8797(19) 0.393(2) 0.2953(15) 0.034(4) Uiso d . 1 1 . .
    H H2N2 0.7714(18) 0.251(2) 0.3400(14) 0.033(4) Uiso d . 1 1 . .
    H H1O4 0.471(2) 0.092(3) 0.5901(16) 0.044(5) Uiso d . 1 1 . .
loop_
    _atom_site_aniso_label
    _atom_site_aniso_U_11
    _atom_site_aniso_U_22
    _atom_site_aniso_U_33
    _atom_site_aniso_U_12
    _atom_site_aniso_U_13
    _atom_site_aniso_U_23
    O1 0.0415(4) 0.0181(3) 0.0343(4) -0.0153(3) 0.0144(3) -0.0043(3)
    O2 0.0229(3) 0.0216(3) 0.0168(3) -0.0046(2) 0.0065(2) -0.0007(2)
    O3 0.0214(3) 0.0154(3) 0.0210(3) -0.0059(2) 0.0076(2) -0.0043(2)
    O4 0.0231(3) 0.0189(3) 0.0180(3) -0.0087(2) 0.0080(2) -0.0028(2)
    N1 0.0173(3) 0.0151(3) 0.0153(3) -0.0030(2) 0.0017(2) 0.0023(2)
    N2 0.0221(3) 0.0175(3) 0.0197(3) -0.0068(3) 0.0094(3) -0.0058(3)
    C1 0.0162(3) 0.0166(3) 0.0139(3) -0.0015(3) 0.0025(2) -0.0015(3)
    C2 0.0198(3) 0.0165(4) 0.0163(3) -0.0011(3) 0.0029(3) -0.0036(3)
    C3 0.0179(3) 0.0138(3) 0.0169(3) -0.0013(3) 0.0008(3) -0.0014(3)
    C4 0.0143(3) 0.0133(3) 0.0142(3) -0.0016(2) 0.0016(2) 0.0009(2)
    C5 0.0135(3) 0.0134(3) 0.0132(3) -0.0007(2) 0.0019(2) -0.0003(2)
    C6 0.0135(3) 0.0128(3) 0.0144(3) -0.0016(2) 0.0021(2) -0.0007(2)
    C7 0.0143(3) 0.0145(3) 0.0151(3) -0.0025(3) 0.0024(2) 0.0003(3)
_geom_special_details
;
 All esds (except the esd in the dihedral angle between two l.s. planes)
 are estimated using the full covariance matrix.  The cell esds are taken
 into account individually in the estimation of esds in distances, angles
 and torsion angles; correlations between esds in cell parameters are only
 used when they are defined by crystal symmetry.  An approximate (isotropic)
 treatment of cell esds is used for estimating esds involving l.s. planes.
;
loop_
    _geom_bond_atom_site_label_1
    _geom_bond_atom_site_label_2
    _geom_bond_site_symmetry_2
    _geom_bond_distance
    _geom_bond_publ_flag
    O1 N1 . 1.2260(10) ?
    O2 N1 . 1.2380(10) ?
    O3 C7 . 1.2371(10) ?
    O4 C7 . 1.3227(10) ?
    O4 H1O4 . 0.83(2) ?
    N1 C4 . 1.4490(10) ?
    N2 C5 . 1.3401(11) ?
    N2 H1N2 . 0.893(17) ?
    N2 H2N2 . 0.875(18) ?
    C1 C2 . 1.3916(12) ?
    C1 C6 . 1.3964(11) ?
    C1 H1A . 0.9500 ?
    C2 C3 . 1.3832(12) ?
    C2 H2A . 0.9500 ?
    C3 C4 . 1.3945(11) ?
    C3 H3A . 0.9500 ?
    C4 C5 . 1.4283(11) ?
    C5 C6 . 1.4364(11) ?
    C6 C7 . 1.4737(11) ?
loop_
    _geom_angle_atom_site_label_1
    _geom_angle_atom_site_label_2
    _geom_angle_atom_site_label_3
    _geom_angle_site_symmetry_1
    _geom_angle_site_symmetry_3
    _geom_angle
    _geom_angle_publ_flag
    C7 O4 H1O4 . . 108.3(12) ?
    O1 N1 O2 . . 121.45(7) ?
    O1 N1 C4 . . 118.94(7) ?
    O2 N1 C4 . . 119.59(7) ?
    C5 N2 H1N2 . . 119.8(11) ?
    C5 N2 H2N2 . . 119.3(10) ?
    H1N2 N2 H2N2 . . 120.7(15) ?
    C2 C1 C6 . . 121.91(7) ?
    C2 C1 H1A . . 119.0 ?
    C6 C1 H1A . . 119.0 ?
    C3 C2 C1 . . 118.87(8) ?
    C3 C2 H2A . . 120.6 ?
    C1 C2 H2A . . 120.6 ?
    C2 C3 C4 . . 120.47(8) ?
    C2 C3 H3A . . 119.8 ?
    C4 C3 H3A . . 119.8 ?
    C3 C4 C5 . . 122.67(7) ?
    C3 C4 N1 . . 116.15(7) ?
    C5 C4 N1 . . 121.17(7) ?
    N2 C5 C4 . . 123.47(7) ?
    N2 C5 C6 . . 121.24(7) ?
    C4 C5 C6 . . 115.30(7) ?
    C1 C6 C5 . . 120.75(7) ?
    C1 C6 C7 . . 118.60(7) ?
    C5 C6 C7 . . 120.64(7) ?
    O3 C7 O4 . . 121.60(8) ?
    O3 C7 C6 . . 123.94(7) ?
    O4 C7 C6 . . 114.46(7) ?
loop_
    _geom_torsion_atom_site_label_1
    _geom_torsion_atom_site_label_2
    _geom_torsion_atom_site_label_3
    _geom_torsion_atom_site_label_4
    _geom_torsion_site_symmetry_1
    _geom_torsion_site_symmetry_2
    _geom_torsion_site_symmetry_3
    _geom_torsion_site_symmetry_4
    _geom_torsion
    _geom_torsion_publ_flag
    C6 C1 C2 C3 . . . . -0.58(13) ?
    C1 C2 C3 C4 . . . . 0.47(13) ?
    C2 C3 C4 C5 . . . . 0.49(13) ?
    C2 C3 C4 N1 . . . . -178.63(8) ?
    O1 N1 C4 C3 . . . . -1.42(12) ?
    O2 N1 C4 C3 . . . . 177.38(7) ?
    O1 N1 C4 C5 . . . . 179.46(8) ?
    O2 N1 C4 C5 . . . . -1.75(12) ?
    C3 C4 C5 N2 . . . . 178.69(8) ?
    N1 C4 C5 N2 . . . . -2.24(13) ?
    C3 C4 C5 C6 . . . . -1.28(12) ?
    N1 C4 C5 C6 . . . . 177.80(7) ?
    C2 C1 C6 C5 . . . . -0.28(13) ?
    C2 C1 C6 C7 . . . . -179.61(8) ?
    N2 C5 C6 C1 . . . . -178.81(8) ?
    C4 C5 C6 C1 . . . . 1.16(11) ?
    N2 C5 C6 C7 . . . . 0.50(13) ?
    C4 C5 C6 C7 . . . . -179.53(7) ?
    C1 C6 C7 O3 . . . . 179.89(8) ?
    C5 C6 C7 O3 . . . . 0.55(13) ?
    C1 C6 C7 O4 . . . . 0.60(11) ?
    C5 C6 C7 O4 . . . . -178.73(7) ?
loop_
    _geom_hbond_atom_site_label_D
    _geom_hbond_atom_site_label_H
    _geom_hbond_atom_site_label_A
    _geom_hbond_site_symmetry_A
    _geom_hbond_distance_DH
    _geom_hbond_distance_HA
    _geom_hbond_distance_DA
    _geom_hbond_angle_DHA
    _geom_hbond_publ_flag
    N2 H1N2 O2 . 0.892(17) 1.958(16) 2.6082(11) 128.5(13) yes
    N2 H1N2 O1 2_745 0.892(17) 2.499(17) 3.2885(12) 147.8(14) yes
    N2 H2N2 O3 . 0.872(15) 1.982(16) 2.6582(10) 133.4(14) yes
    O4 H1O4 O3 3_656 0.83(2) 1.81(2) 2.6397(10) 176.2(17) yes
    C3 H3A O1 3_776 0.9500 2.4900 3.4349(12) 176.00 yes
_iucr_refine_instructions_details
;
TITL yipfw24_0m in P2(1)/c (100K)
CELL 0.71073   9.0231   7.4338  11.0392  90.000  92.114  90.000
ZERR    4.00   0.0003   0.0002   0.0004   0.000   0.001   0.000
LATT  1
SYMM -X, 0.5+Y, 0.5-Z
SFAC C H N O
UNIT 28 24 8 16
TEMP -173.000
SIZE 0.156 0.26 0.335
L.S. 10
BOND $H
FMAP 2 2 60
PLAN 20
ACTA
CONF
WGHT      0.0662      0.1903
FVAR       0.62993
O1    4    1.008819    0.854397    0.406983    11.00000    0.04146    0.01811 =
         0.03426   -0.00428    0.01435   -0.01530
O2    4    0.997009    0.614604    0.298267    11.00000    0.02290    0.02160 =
         0.01682   -0.00066    0.00649   -0.00462
O3    4    0.626453    0.117841    0.436500    11.00000    0.02138    0.01536 =
         0.02102   -0.00433    0.00758   -0.00587
O4    4    0.511992    0.189827    0.605950    11.00000    0.02308    0.01886 =
         0.01803   -0.00282    0.00801   -0.00870
N1    3    0.956603    0.705100    0.385221    11.00000    0.01728    0.01507 =
         0.01533    0.00229    0.00171   -0.00298
N2    3    0.812475    0.356873    0.347298    11.00000    0.02211    0.01745 =
         0.01969   -0.00584    0.00944   -0.00680
C1    1    0.646873    0.511282    0.629496    11.00000    0.01620    0.01664 =
         0.01387   -0.00152    0.00253   -0.00146
AFIX  43
H1A   2    0.578366    0.469696    0.686510    11.00000   -1.20000
AFIX   0
C2    1    0.711589    0.679816    0.646168    11.00000    0.01981    0.01649 =
         0.01634   -0.00364    0.00287   -0.00107
AFIX  43
H2A   2    0.687023    0.752829    0.713145    11.00000   -1.20000
AFIX   0
C3    1    0.812290    0.739220    0.563564    11.00000    0.01794    0.01378 =
         0.01689   -0.00140    0.00084   -0.00128
AFIX  43
H3A   2    0.857876    0.853613    0.574178    11.00000   -1.20000
AFIX   0
C4    1    0.847376    0.632389    0.464817    11.00000    0.01434    0.01326 =
         0.01418    0.00090    0.00160   -0.00163
C5    1    0.782173    0.459805    0.442922    11.00000    0.01345    0.01343 =
         0.01325   -0.00034    0.00193   -0.00072
C6    1    0.679701    0.401520    0.531402    11.00000    0.01351    0.01281 =
         0.01441   -0.00068    0.00211   -0.00163
C7    1    0.605724    0.225296    0.519756    11.00000    0.01431    0.01450 =
         0.01508    0.00026    0.00243   -0.00251
H1N2  2    0.879668    0.393399    0.295262    11.00000    0.03436
H2N2  2    0.771426    0.250592    0.340014    11.00000    0.03274
H1O4  2    0.471017    0.092043    0.590069    11.00000    0.04383
HKLF 4 1 0 -1 0 -1 0 0 0 0 -1
REM  yipfw24_0m in P2(1)/c (100K)
REM R1 =  0.0420 for   2707 Fo > 4sig(Fo)  and  0.0517 for all   3247 data
REM    130 parameters refined using      0 restraints
END
WGHT      0.0662      0.1903
REM Highest difference peak  0.552,  deepest hole -0.328,  1-sigma level  0.064
Q1    1   0.7209  0.4217  0.4800  11.00000  0.05    0.55
Q2    1   0.7956  0.4067  0.3980  11.00000  0.05    0.54
Q3    1   0.6613  0.4617  0.5796  11.00000  0.05    0.49
Q4    1   0.8330  0.6795  0.5145  11.00000  0.05    0.49
Q5    1   0.7541  0.7165  0.6033  11.00000  0.05    0.44
Q6    1   0.6750  0.5936  0.6379  11.00000  0.05    0.43
Q7    1   0.5541  0.1985  0.5639  11.00000  0.05    0.42
Q8    1   0.8841  0.6915  0.4198  11.00000  0.05    0.40
Q9    1   0.8243  0.5454  0.4582  11.00000  0.05    0.39
Q10   1   0.6542  0.3059  0.5351  11.00000  0.05    0.38
Q11   1   0.9418  0.9032  0.3942  11.00000  0.05    0.37
Q12   1   0.6198  0.1622  0.4770  11.00000  0.05    0.37
Q13   1   0.6832  0.8499  0.7168  11.00000  0.05    0.26
Q14   1   0.5756  0.0632  0.4337  11.00000  0.05    0.24
Q15   1   0.6607  0.1359  0.3981  11.00000  0.05    0.23
Q16   1   0.5862  0.5174  0.6578  11.00000  0.05    0.21
Q17   1   0.9816  0.6541  0.3352  11.00000  0.05    0.21
Q18   1   0.8893  0.3644  0.3233  11.00000  0.05    0.20
Q19   1   0.8433  1.0070  0.5801  11.00000  0.05    0.19
Q20   1   0.5164  0.2404  0.6409  11.00000  0.05    0.19
;
