# Supplementary material for: 2-Amino-3-nitro­benzoic acid
Source: Acta Crystallogr Sect E Struct Rep Online. 2012 Jan 21;68(Pt 2):o488. doi: 10.1107/S1600536812002036 (PMC3275235; doi:10.1107/S1600536812002036)
Supplement: Supplementary file 2 [file e-68-0o488-Isup2.hkl]

# 
# h,k,l, Fc-squared, Fo-squared, sigma(Fo-squared) and status flag 
# 
data_I
_shelx_title ' yipfw24_0m in P2(1)/c (100K)' 
_shelx_refln_list_code          4 
_shelx_F_calc_maximum      158.14 
_exptl_crystal_F_000       376.00 
_reflns_d_resolution_high  0.6195 
 
loop_ 
 _symmetry_equiv_pos_as_xyz 
 'x, y, z' 
 '-x, y+1/2, -z+1/2' 
 '-x, -y, -z' 
 'x, -y-1/2, z-1/2' 
 
_cell_length_a     9.0231 
_cell_length_b     7.4338 
_cell_length_c    11.0392 
_cell_angle_alpha  90.000 
_cell_angle_beta   92.114 
_cell_angle_gamma  90.000 
 
_shelx_F_squared_multiplier     1.000 
 
loop_ 
 _refln_index_h 
 _refln_index_k 
 _refln_index_l 
 _refln_F_squared_calc 
 _refln_F_squared_meas 
 _refln_F_squared_sigma 
 _refln_observed_status 
   1   0   0      478.85      447.60      4.30 o 
   2   0   0      249.39      207.10      2.90 o 
   3   0   0     1510.42     1599.40     15.20 o 
   4   0   0      565.48      501.39      4.90 o 
   5   0   0     2401.77     2446.66     22.73 o 
   6   0   0     3081.55     3187.49     27.33 o 
   7   0   0       35.94       40.29      1.16 o 
   8   0   0      106.45       96.32      1.99 o 
   9   0   0       59.75       63.92      4.22 o 
  10   0   0      192.64      218.56     11.44 o 
  11   0   0        2.82        2.15      0.80 o 
  12   0   0        6.06        8.05      1.31 o 
  13   0   0        5.55        3.45      0.83 o 
  14   0   0        5.68        5.84      1.20 o 
   1   1   0       30.72       24.25      0.76 o 
   2   1   0     3176.53     3363.70     27.54 o 
   3   1   0      333.88      380.05      2.31 o 
   4   1   0      450.25      462.52      3.13 o 
   5   1   0       83.29       85.68      1.22 o 
   6   1   0      140.35      142.30      2.85 o 
   7   1   0      172.45      175.03      2.26 o 
   8   1   0      206.89      197.42      2.43 o 
   9   1   0        0.13        0.29      0.30 o 
  10   1   0        3.06        2.34      0.75 o 
  11   1   0       59.98       59.55      1.67 o 
  12   1   0       41.17       36.97      1.52 o 
  13   1   0       54.40       57.45      1.98 o 
  14   1   0        0.03        1.32      0.65 o 
   0   2   0     2954.11     2992.31     24.88 o 
   1   2   0       94.39       82.64      0.88 o 
   2   2   0      768.08      794.69      4.76 o 
   3   2   0      329.49      384.27      4.98 o 
   4   2   0      325.87      334.65      2.55 o 
   5   2   0        0.09        0.46      0.19 o 
   6   2   0       19.73       17.24      0.67 o 
   7   2   0       38.73       37.56      1.02 o 
   8   2   0       20.79       19.61      0.91 o 
   9   2   0      572.35      567.02      5.30 o 
  10   2   0       97.59      103.14      2.51 o 
  11   2   0        3.89        3.46      0.57 o 
  12   2   0        2.69        1.89      0.53 o 
  13   2   0       12.99       12.87      0.89 o 
  14   2   0       64.70       63.12      2.68 o 
   1   3   0     1684.86     1915.25      9.99 o 
   2   3   0        0.56        0.50      0.16 o 
   3   3   0      152.81      206.91      1.58 o 
   4   3   0       72.53       60.48      0.76 o 
   5   3   0        2.62        0.68      0.21 o 
   6   3   0      270.42      271.16      2.44 o 
   7   3   0      227.83      210.64      3.14 o 
   8   3   0       66.63       64.49      2.61 o 
   9   3   0       73.50       69.68      1.85 o 
  10   3   0        5.60        6.40      0.99 o 
  11   3   0       18.79       21.56      1.69 o 
  12   3   0       19.76       19.05      1.75 o 
  13   3   0       14.04       15.30      1.40 o 
  14   3   0        1.51        1.71      0.75 o 
   0   4   0     1400.31     1584.29     12.15 o 
   1   4   0      833.63      934.20      5.70 o 
   2   4   0      315.34      312.20      3.20 o 
   3   4   0      386.30      415.04      2.97 o 
   4   4   0       57.52       56.15      1.51 o 
   5   4   0      100.63       87.93      1.21 o 
   6   4   0      578.52      563.85      4.46 o 
   7   4   0      468.12      462.01      4.48 o 
   8   4   0       86.13       87.43      4.33 o 
   9   4   0       22.60       24.16      1.38 o 
  10   4   0       12.35       12.50      1.34 o 
  11   4   0       37.22       36.11      2.21 o 
  12   4   0       23.70       22.13      1.87 o 
  13   4   0      101.54       99.21      4.33 o 
   1   5   0        4.00        2.88      0.34 o 
   2   5   0        1.08        1.57      0.26 o 
   3   5   0       30.44       33.29      0.70 o 
   4   5   0       10.90       13.65      0.56 o 
   5   5   0       13.26       13.81      0.61 o 
   6   5   0      109.86      113.11      2.08 o 
   7   5   0      151.21      155.45      3.07 o 
   8   5   0       28.92       24.46      1.00 o 
   9   5   0        0.61       -0.26      0.65 o 
  10   5   0       76.03       74.33      3.40 o 
  11   5   0        4.74        6.69      1.27 o 
  12   5   0      104.73      115.48      4.34 o 
  13   5   0       10.14       14.29      2.15 o 
   0   6   0       86.88       96.67      1.93 o 
   1   6   0        2.46        3.02      0.35 o 
   2   6   0       39.51       52.75      1.15 o 
   3   6   0        9.24        7.09      0.59 o 
   4   6   0       87.53       64.52      1.33 o 
   5   6   0       38.59       38.77      1.07 o 
   6   6   0       24.32       22.97      1.01 o 
   7   6   0        1.38        1.03      0.52 o 
   8   6   0       21.32       23.50      1.19 o 
   9   6   0       14.98       16.23      1.11 o 
  10   6   0       20.67       23.58      1.42 o 
  11   6   0       11.16        9.20      1.57 o 
  12   6   0        3.19        3.05      1.43 o 
   1   7   0       32.53       38.13      0.90 o 
   2   7   0      542.87      465.61      4.22 o 
   3   7   0       28.79       26.70      1.41 o 
   4   7   0      391.77      368.55      4.09 o 
   5   7   0       63.35       60.67      2.96 o 
   6   7   0        2.06        2.20      0.65 o 
   7   7   0       38.01       32.90      4.21 o 
   8   7   0       21.41       24.66      2.03 o 
   9   7   0        1.39        2.02      0.84 o 
  10   7   0        1.85        2.43      0.86 o 
  11   7   0        0.17        0.36      0.87 o 
   0   8   0      277.18      255.46      5.99 o 
   1   8   0       58.81       60.16      1.55 o 
   2   8   0       12.84       11.39      0.92 o 
   3   8   0       44.90       41.77      1.63 o 
   4   8   0      213.86      212.62      6.53 o 
   5   8   0      429.18      423.00      6.59 o 
   6   8   0      125.19      127.87      3.12 o 
   7   8   0        9.23        8.84      1.46 o 
   8   8   0       15.13       17.64      2.28 o 
   9   8   0       13.85       13.46      2.12 o 
  10   8   0        0.34        2.31      2.39 o 
   1   9   0        0.72        0.95      0.62 o 
   2   9   0        0.56        0.95      0.89 o 
   3   9   0        3.83        4.15      1.22 o 
   4   9   0        0.66        0.57      0.67 o 
   5   9   0      109.48      111.70      6.76 o 
   6   9   0       61.69       56.90      4.60 o 
   7   9   0       17.76       14.99      2.22 o 
   8   9   0       10.92       13.56      7.98 o 
   9   9   0       12.89       13.12      2.22 o 
   0  10   0        9.27       10.53      1.67 o 
   1  10   0       84.00       83.00      3.18 o 
   2  10   0       56.42       52.60      2.86 o 
   3  10   0      205.48      222.08     12.48 o 
   4  10   0        1.86        3.36      1.31 o 
   5  10   0      159.35      166.94      4.14 o 
   6  10   0        6.83       10.10      2.06 o 
   7  10   0       12.16       11.26      2.30 o 
   8  10   0       12.32        9.80      2.88 o 
   1  11   0        9.74        6.38      1.42 o 
   2  11   0       28.53       32.23      3.03 o 
   3  11   0       17.86       20.31      2.43 o 
   4  11   0       15.15       18.41      3.90 o 
   5  11   0       17.00       17.36      2.19 o 
 -14   1   1        3.36        4.63      0.83 o 
 -13   1   1        8.34       10.14      1.14 o 
 -12   1   1        1.57        0.44      0.45 o 
 -11   1   1        7.51        5.55      0.58 o 
 -10   1   1        0.22        0.64      0.40 o 
  -9   1   1       35.72       36.01      1.06 o 
  -8   1   1      146.37      145.41      1.74 o 
  -7   1   1       37.89       34.79      0.98 o 
  -6   1   1      115.06      136.10      1.58 o 
  -5   1   1       97.15       99.60      1.12 o 
  -4   1   1      262.99      282.10      5.37 o 
  -3   1   1      197.82      210.50      1.58 o 
  -2   1   1       70.56       80.86      2.29 o 
  -1   1   1      293.44      292.56      3.42 o 
   0   1   1     1904.14     1917.26     10.05 o 
   1   1   1      563.26      567.05      3.81 o 
   2   1   1     9298.52     9558.27     57.29 o 
   3   1   1        1.04        1.45      0.26 o 
   4   1   1      264.78      294.71      5.15 o 
   5   1   1      161.35      182.69      2.13 o 
   6   1   1       22.19       28.22      0.74 o 
   7   1   1       49.21       51.77      1.09 o 
   8   1   1      260.94      265.66      2.91 o 
   9   1   1      104.04      120.58      5.54 o 
  10   1   1       32.32       31.88      1.38 o 
  11   1   1       79.20       81.40      1.76 o 
  12   1   1        9.43        8.85      0.83 o 
  13   1   1        3.99        3.70      0.80 o 
  14   1   1        9.09        7.47      0.88 o 
 -14   2   1       11.60       13.34      1.04 o 
 -13   2   1       60.75       60.08      2.08 o 
 -12   2   1        8.56        6.86      0.76 o 
 -11   2   1       20.20       18.39      0.92 o 
 -10   2   1       38.32       34.13      1.09 o 
  -9   2   1      153.59      157.56      3.65 o 
  -8   2   1       40.28       41.22      1.00 o 
  -7   2   1      132.22      122.21      1.68 o 
  -6   2   1       62.22       52.81      1.09 o 
  -5   2   1      179.69      180.74      1.71 o 
  -4   2   1      149.69      135.88      1.41 o 
  -3   2   1        0.10       -0.14      0.14 o 
  -2   2   1     1296.21     1382.39      7.87 o 
  -1   2   1       24.48       17.38      0.32 o 
   0   2   1      132.36      115.40      2.47 o 
   1   2   1      954.06      986.71      5.49 o 
   2   2   1      127.82      124.94      1.09 o 
   3   2   1     4466.57     4777.65     24.28 o 
   4   2   1       36.59       64.22      0.78 o 
   5   2   1       65.26       55.52      1.00 o 
   6   2   1       46.00       44.04      0.85 o 
   7   2   1        1.30        1.12      0.34 o 
   8   2   1      462.44      487.49      4.74 o 
   9   2   1      456.93      486.52      7.11 o 
  10   2   1      254.32      244.16      4.70 o 
  11   2   1        2.46        3.19      0.68 o 
  12   2   1        1.31        1.99      0.63 o 
  13   2   1        3.06        4.40      1.00 o 
  14   2   1        8.28        8.97      1.07 o 
 -14   3   1       43.20       41.04      2.56 o 
 -13   3   1        8.86        9.47      1.06 o 
 -12   3   1       15.29       16.72      1.00 o 
 -11   3   1        4.28        2.50      0.69 o 
 -10   3   1       25.76       23.51      1.18 o 
  -9   3   1        1.69        2.21      0.75 o 
  -8   3   1      458.97      452.36      4.70 o 
  -7   3   1      931.52      906.73      7.68 o 
  -6   3   1      104.04       96.33      1.25 o 
  -5   3   1      102.86      109.33      1.33 o 
  -4   3   1       90.65       99.57      1.00 o 
  -3   3   1       25.24       20.31      0.40 o 
  -2   3   1      207.04      262.08      1.95 o 
  -1   3   1     1815.41     1999.06     10.91 o 
   0   3   1      512.81      527.15      4.94 o 
   1   3   1      612.69      675.20      3.79 o 
   2   3   1     1530.52     1610.54      8.94 o 
   3   3   1      791.69      896.66      5.30 o 
   4   3   1        3.26        3.08      0.23 o 
   5   3   1       81.04       82.55      1.12 o 
   6   3   1      126.71      118.92      1.82 o 
   7   3   1       13.11       13.77      0.79 o 
   8   3   1      310.84      306.28      4.26 o 
   9   3   1      181.48      202.49      4.99 o 
  10   3   1       24.61       26.58      2.20 o 
  11   3   1        0.97        0.23      0.71 o 
  12   3   1        6.02        9.68      1.54 o 
  13   3   1       26.56       25.86      1.91 o 
  14   3   1        0.01        0.40      1.08 o 
 -13   4   1        6.02        4.99      1.65 o 
 -12   4   1       18.60       17.51      3.05 o 
 -11   4   1      162.22      177.94      4.53 o 
 -10   4   1      165.23      175.74      2.93 o 
  -9   4   1       11.97       10.52      0.93 o 
  -8   4   1       42.07       44.61      1.80 o 
  -7   4   1      224.22      224.24      2.41 o 
  -6   4   1      190.72      174.16      1.91 o 
  -5   4   1       81.56      101.86      1.22 o 
  -4   4   1      255.05      247.08      2.10 o 
  -3   4   1        0.40        2.70      0.25 o 
  -2   4   1        3.99        5.82      0.45 o 
  -1   4   1      160.11      202.03      1.65 o 
   0   4   1      427.18      437.97      2.73 o 
   1   4   1     1151.89     1322.41      8.64 o 
   2   4   1       16.73       17.74      0.50 o 
   3   4   1       31.34       30.98      0.60 o 
   4   4   1       35.99       45.12      1.01 o 
   5   4   1      353.12      377.04      3.01 o 
   6   4   1       40.91       39.81      1.55 o 
   7   4   1       10.13        8.64      0.88 o 
   8   4   1        0.60        0.80      0.63 o 
   9   4   1       10.31        8.98      1.66 o 
  10   4   1       21.37       21.63      2.01 o 
  11   4   1       12.39       14.78      1.84 o 
  12   4   1      100.27       98.29      5.72 o 
  13   4   1        0.73        0.89      0.93 o 
 -13   5   1        7.31        7.16      1.76 o 
 -12   5   1      191.20      206.17      4.37 o 
 -11   5   1      112.11      108.26      2.25 o 
 -10   5   1       37.81       38.53      1.91 o 
  -9   5   1        8.86        9.28      0.91 o 
  -8   5   1        0.09       -0.24      0.42 o 
  -7   5   1       18.11       22.73      0.90 o 
  -6   5   1        4.62        6.02      0.70 o 
  -5   5   1      331.20      318.85      2.75 o 
  -4   5   1       15.86       16.66      0.71 o 
  -3   5   1      604.47      645.67      4.33 o 
  -2   5   1       27.32       30.62      0.84 o 
  -1   5   1       16.12       18.97      0.52 o 
   0   5   1        3.51        5.02      0.31 o 
   1   5   1      192.82      222.80      1.76 o 
   2   5   1       55.16       57.11      0.96 o 
   3   5   1       31.87       28.05      0.76 o 
   4   5   1       42.54       50.52      0.96 o 
   5   5   1        8.21        7.16      0.49 o 
   6   5   1      146.67      135.86      3.52 o 
   7   5   1       74.01       83.42      1.55 o 
   8   5   1        0.62        0.32      0.63 o 
   9   5   1       20.33       19.88      1.72 o 
  10   5   1       78.10       89.39      3.07 o 
  11   5   1       41.58       40.90      2.64 o 
  12   5   1       15.17       17.06      1.82 o 
  13   5   1       53.23       47.84      6.47 o 
 -12   6   1       13.57       11.20      1.32 o 
 -11   6   1       21.29       26.18      2.28 o 
 -10   6   1        5.51        6.62      0.94 o 
  -9   6   1       25.10       28.04      1.46 o 
  -8   6   1      160.64      173.08      3.08 o 
  -7   6   1       83.11       84.30      1.98 o 
  -6   6   1       22.56       18.41      0.93 o 
  -5   6   1       25.78       34.02      1.48 o 
  -4   6   1       97.61       90.92      1.70 o 
  -3   6   1       43.04       42.68      1.16 o 
  -2   6   1        3.62        1.45      0.39 o 
  -1   6   1      102.04       98.66      1.32 o 
   0   6   1      135.81      130.66      1.70 o 
   1   6   1       89.78      107.45      1.38 o 
   2   6   1       17.16       10.31      0.65 o 
   3   6   1        0.34        0.46      0.35 o 
   4   6   1       52.46       26.12      0.96 o 
   5   6   1       62.55       70.90      1.61 o 
   6   6   1       41.36       43.47      2.43 o 
   7   6   1       65.49       60.05      1.52 o 
   8   6   1       36.15       31.56      1.36 o 
   9   6   1       55.90       63.99      1.75 o 
  10   6   1       29.04       36.71      2.59 o 
  11   6   1        2.55        1.20      1.08 o 
  12   6   1        0.20        1.92      1.64 o 
 -11   7   1        1.50        3.03      1.02 o 
 -10   7   1        1.02        2.55      1.56 o 
  -9   7   1      111.27      114.60      3.66 o 
  -8   7   1       31.28       33.86      2.75 o 
  -7   7   1        8.91       12.39      1.77 o 
  -6   7   1        0.97        2.02      0.67 o 
  -5   7   1       15.08       14.89      1.10 o 
  -4   7   1      328.98      322.09      4.55 o 
  -3   7   1      384.85      389.31      5.70 o 
  -2   7   1        6.05       13.77      0.96 o 
  -1   7   1       99.51       91.28      1.33 o 
   0   7   1        0.11       -0.30      0.30 o 
   1   7   1      183.30      189.61      2.75 o 
   2   7   1      202.28      161.30      2.17 o 
   3   7   1       54.69       54.76      1.34 o 
   4   7   1        5.02        9.55      0.84 o 
   5   7   1        0.54        0.11      0.49 o 
   6   7   1       15.93       13.13      1.71 o 
   7   7   1       21.33       21.38      1.88 o 
   8   7   1        3.00        3.78      1.02 o 
   9   7   1        0.74        1.05      0.76 o 
  10   7   1        0.09        1.37      0.88 o 
  11   7   1        1.87        2.18      1.08 o 
 -10   8   1       14.17       16.09      5.09 o 
  -9   8   1       23.65       25.63      6.29 o 
  -8   8   1        0.65        0.86      1.35 o 
  -7   8   1       33.80       35.90      2.50 o 
  -6   8   1       56.29       56.21      1.99 o 
  -5   8   1        5.52        4.42      0.91 o 
  -4   8   1      251.40      164.34     51.74 o 
  -3   8   1       40.03       38.76      1.93 o 
  -2   8   1        4.93        2.49      0.81 o 
  -1   8   1        5.68        4.66      0.58 o 
   0   8   1      210.20      187.62      2.70 o 
   1   8   1      145.73      141.14      2.81 o 
   2   8   1       26.83       23.24      1.19 o 
   3   8   1       92.50       83.81      2.16 o 
   4   8   1       35.41       39.39      4.75 o 
   5   8   1       72.61       70.98      2.70 o 
   6   8   1      319.99      298.20      5.18 o 
   7   8   1       30.79       32.30      2.39 o 
   8   8   1        0.06        0.55      1.44 o 
   9   8   1        0.19        1.63      1.38 o 
  10   8   1       11.95       16.03      3.47 o 
  -9   9   1        4.31        4.87      1.99 o 
  -8   9   1        1.71        2.46      3.55 o 
  -7   9   1        0.30        2.28      3.56 o 
  -6   9   1       29.98       27.81      1.79 o 
  -5   9   1        1.60        0.23      0.70 o 
  -4   9   1       61.01       57.79      2.79 o 
  -3   9   1        0.65       -0.59      0.59 o 
  -2   9   1       35.79       36.37      3.01 o 
  -1   9   1       27.67       26.65      1.49 o 
   0   9   1        1.64        1.74      0.65 o 
   1   9   1      129.43      121.97      3.36 o 
   2   9   1        1.65        0.92      0.87 o 
   3   9   1        4.51        4.46      0.87 o 
   4   9   1        2.98        5.72      1.02 o 
   5   9   1       96.59      103.76      7.43 o 
   6   9   1      167.32      167.27      6.98 o 
   7   9   1       18.84       21.83      5.04 o 
   8   9   1      111.03      106.21      4.39 o 
   9   9   1       41.96       51.33      3.82 o 
  -8  10   1        7.52        8.93      2.68 o 
  -7  10   1       58.77       62.63      3.98 o 
  -6  10   1       27.20       25.76      3.17 o 
  -5  10   1       42.83       44.27      2.32 o 
  -4  10   1       32.22       34.10     10.59 o 
  -3  10   1       30.78       31.94      2.71 o 
  -2  10   1       55.60       54.47      2.92 o 
  -1  10   1       29.36       27.45      1.92 o 
   0  10   1       14.94       13.98      1.99 o 
   1  10   1       37.06       37.03      2.64 o 
   2  10   1        0.10        0.27      0.92 o 
   3  10   1      144.56      150.43      6.12 o 
   4  10   1        0.09        0.21      0.93 o 
   5  10   1      177.49      185.18      5.89 o 
   6  10   1       40.16       43.75      6.13 o 
   7  10   1        1.78        4.84      1.74 o 
  -5  11   1        0.03        0.92      1.32 o 
  -4  11   1       23.27       21.54      2.44 o 
  -3  11   1      389.06      407.80      9.61 o 
  -2  11   1       11.88       10.89      2.02 o 
  -1  11   1      125.15      132.24      4.08 o 
   0  11   1        0.13        0.93      1.48 o 
   1  11   1        1.70        1.50      1.10 o 
   2  11   1        8.65        8.58      3.11 o 
   3  11   1      201.15      207.36      6.38 o 
   4  11   1        3.38        2.37      1.39 o 
   5  11   1        8.12        4.67      1.48 o 
 -14   0   2        0.71        0.77      1.01 o 
 -13   0   2        0.76        0.88      0.96 o 
 -12   0   2       27.97       28.91      2.02 o 
 -11   0   2      148.78      139.27      4.07 o 
 -10   0   2       15.94       14.55      1.66 o 
  -9   0   2       56.10       61.63      3.28 o 
  -8   0   2       29.12       29.55      1.06 o 
  -7   0   2      301.50      303.76      5.42 o 
  -6   0   2     1138.70     1226.76     11.40 o 
  -5   0   2      200.47      228.56      2.40 o 
  -4   0   2     2328.09     2493.50     19.80 o 
  -3   0   2        4.06        3.58      0.26 o 
  -2   0   2      561.22      518.31      4.37 o 
  -1   0   2     1133.68     1174.35      8.87 o 
   0   0   2     7157.00     7295.31     54.96 o 
   1   0   2     1235.20     1232.19     12.90 o 
   2   0   2     4803.63     5163.54     41.67 o 
   3   0   2      419.75      479.65      4.42 o 
   4   0   2      191.58      208.68      2.26 o 
   5   0   2       30.40       39.23      1.35 o 
   6   0   2      518.97      539.47      4.95 o 
   7   0   2       84.85       84.66      1.57 o 
   8   0   2       26.14       29.45      1.86 o 
   9   0   2      101.08       91.25      2.33 o 
  10   0   2       16.59       13.77      1.17 o 
  11   0   2       72.16       70.33      4.63 o 
  12   0   2        0.07        0.18      0.86 o 
  13   0   2       94.02       97.49      3.99 o 
  14   0   2       49.47       41.91      2.99 o 
 -14   1   2        1.83        2.10      0.73 o 
 -13   1   2       16.28       13.87      1.21 o 
 -12   1   2        0.43        0.64      0.60 o 
 -11   1   2       20.31       19.30      1.41 o 
 -10   1   2        2.82        2.52      0.54 o 
  -9   1   2       11.05       11.65      0.72 o 
  -8   1   2      196.70      198.99      2.01 o 
  -7   1   2       47.03       43.63      0.74 o 
  -6   1   2      412.14      400.72      2.71 o 
  -5   1   2       14.36       19.38      0.44 o 
  -4   1   2     3393.96     3501.98     16.44 o 
  -3   1   2     1412.77     1361.35      8.97 o 
  -2   1   2     1659.88     1607.82      8.99 o 
  -1   1   2      942.96      987.02      7.02 o 
   0   1   2      470.11      425.23      2.44 o 
   1   1   2      190.67      182.94      1.90 o 
   2   1   2    25006.94    23880.51    166.26 o 
   3   1   2       38.43       32.98      0.99 o 
   4   1   2      266.57      231.10      1.58 o 
   5   1   2      107.28      110.94      1.01 o 
   6   1   2       58.11       54.65      0.83 o 
   7   1   2      185.77      194.55      2.11 o 
   8   1   2      176.43      180.40      3.13 o 
   9   1   2        0.55        0.49      0.37 o 
  10   1   2       39.67       42.05      1.45 o 
  11   1   2      382.72      402.26      5.29 o 
  12   1   2      120.86      118.30      2.62 o 
  13   1   2        0.06        0.28      0.88 o 
  14   1   2        5.82        4.98      1.07 o 
 -14   2   2       27.41       31.30      1.51 o 
 -13   2   2        7.14        7.58      1.38 o 
 -12   2   2       31.71       32.40      1.98 o 
 -11   2   2       54.08       52.85      1.84 o 
 -10   2   2       58.89       60.08      1.46 o 
  -9   2   2        4.35        5.25      0.68 o 
  -8   2   2       17.14       19.41      0.86 o 
  -7   2   2       31.00       30.94      0.73 o 
  -6   2   2      135.73      125.54      1.85 o 
  -5   2   2       38.86       31.16      1.51 o 
  -4   2   2      144.08      158.75      1.35 o 
  -3   2   2      239.39      248.87      1.56 o 
  -2   2   2      316.53      302.48      2.01 o 
  -1   2   2      142.60      144.42      1.04 o 
   0   2   2      304.39      296.57      3.88 o 
   1   2   2       42.66       53.20      0.56 o 
   2   2   2      703.57      736.87      4.13 o 
   3   2   2      504.35      562.33      4.97 o 
   4   2   2      729.49      789.12      4.75 o 
   5   2   2      303.01      365.93      3.05 o 
   6   2   2       63.54       62.33      1.21 o 
   7   2   2        0.12        0.19      0.28 o 
   8   2   2        5.29        6.51      0.68 o 
   9   2   2      295.19      301.81      5.33 o 
  10   2   2        0.15       -0.48      0.59 o 
  11   2   2      133.84      141.19      3.53 o 
  12   2   2        1.89        0.86      0.82 o 
  13   2   2        0.01       -0.48      0.65 o 
  14   2   2        9.44        8.48      1.19 o 
 -14   3   2        0.19        0.68      0.66 o 
 -13   3   2        5.99        7.69      0.91 o 
 -12   3   2      107.30      110.32      2.26 o 
 -11   3   2       48.38       49.06      1.60 o 
 -10   3   2       67.00       63.49      2.22 o 
  -9   3   2       32.13       31.18      1.45 o 
  -8   3   2      204.98      206.43      2.13 o 
  -7   3   2      880.44      848.88      5.80 o 
  -6   3   2      331.50      302.10      2.44 o 
  -5   3   2        0.06        0.27      0.26 o 
  -4   3   2      369.00      397.95      2.85 o 
  -3   3   2       14.31       20.22      0.92 o 
  -2   3   2       87.58       97.93      2.82 o 
  -1   3   2     1294.93     1522.56     17.84 o 
   0   3   2       62.53       71.91      1.41 o 
   1   3   2       39.22       48.48      0.64 o 
   2   3   2        8.18       16.00      0.67 o 
   3   3   2      347.68      388.27      2.54 o 
   4   3   2        7.09        4.80      0.36 o 
   5   3   2        8.66        7.78      0.37 o 
   6   3   2        0.59        0.79      0.28 o 
   7   3   2      107.69      104.97      1.84 o 
   8   3   2       46.92       48.69      1.85 o 
   9   3   2      107.56      106.72      2.57 o 
  10   3   2        0.18        0.40      0.68 o 
  11   3   2       13.17       13.38      1.69 o 
  12   3   2       11.28       11.15      1.83 o 
  13   3   2       18.35       14.51      2.46 o 
 -13   4   2       11.33        9.02      1.36 o 
 -12   4   2       60.35       55.09      1.76 o 
 -11   4   2       20.35       21.64      1.23 o 
 -10   4   2      486.06      502.29      6.03 o 
  -9   4   2        0.61        1.43      0.57 o 
  -8   4   2        0.44        0.00      0.43 o 
  -7   4   2        3.67        1.94      0.39 o 
  -6   4   2      320.29      299.36      2.95 o 
  -5   4   2     1607.69     1574.23      9.67 o 
  -4   4   2     1117.11     1126.53      7.39 o 
  -3   4   2      195.83      201.48      1.65 o 
  -2   4   2      213.97      200.56      1.62 o 
  -1   4   2      139.43      163.24      2.01 o 
   0   4   2        1.48        1.41      0.22 o 
   1   4   2     1391.14     1461.13      8.86 o 
   2   4   2        2.93        1.93      0.26 o 
   3   4   2        0.01        0.21      0.20 o 
   4   4   2        1.20        0.80      0.28 o 
   5   4   2       38.61       35.79      0.69 o 
   6   4   2       52.79       58.41      1.30 o 
   7   4   2        1.75        1.17      0.77 o 
   8   4   2        6.31        7.62      0.93 o 
   9   4   2        4.56        5.63      1.09 o 
  10   4   2        2.09        1.04      0.78 o 
  11   4   2        8.73        9.30      1.62 o 
  12   4   2       40.08       39.26      3.55 o 
  13   4   2       14.19       10.42      5.24 o 
 -13   5   2        8.54        9.73      2.06 o 
 -12   5   2      105.47      107.20      4.04 o 
 -11   5   2        3.42        3.16      0.76 o 
 -10   5   2       10.71       10.13      0.94 o 
  -9   5   2      123.75      118.57      2.62 o 
  -8   5   2       34.32       33.55      1.15 o 
  -7   5   2       18.92       22.82      1.01 o 
  -6   5   2      114.61      106.85      1.88 o 
  -5   5   2      132.72      126.21      1.88 o 
  -4   5   2      520.72      512.80      4.01 o 
  -3   5   2       17.45       15.87      0.59 o 
  -2   5   2       70.06       65.68      0.92 o 
  -1   5   2       35.07       36.40      0.67 o 
   0   5   2      133.55      129.81      1.28 o 
   1   5   2      434.12      463.97      2.96 o 
   2   5   2      308.57      326.06      2.71 o 
   3   5   2        0.57        0.91      0.29 o 
   4   5   2       40.26       49.02      0.97 o 
   5   5   2       12.06       15.72      0.63 o 
   6   5   2       89.95       75.96      1.91 o 
   7   5   2        9.45        8.98      0.65 o 
   8   5   2       37.95       35.61      2.02 o 
   9   5   2       80.34       72.44      2.84 o 
  10   5   2        7.13        6.23      1.21 o 
  11   5   2        6.99        8.95      2.00 o 
  12   5   2       14.71       12.81      1.85 o 
  13   5   2        1.61        1.24      1.29 o 
 -12   6   2        0.06        0.68      0.73 o 
 -11   6   2        1.28        0.78      0.72 o 
 -10   6   2        2.49        3.20      0.82 o 
  -9   6   2       58.25       60.80      1.92 o 
  -8   6   2       98.60       99.94      2.36 o 
  -7   6   2       38.12       36.59      1.56 o 
  -6   6   2       22.41       17.91      0.86 o 
  -5   6   2       18.79       19.88      1.35 o 
  -4   6   2        8.47        9.58      1.08 o 
  -3   6   2       36.65       36.88      1.28 o 
  -2   6   2      643.91      640.43      5.12 o 
  -1   6   2       77.50       70.12      1.12 o 
   0   6   2       72.41       67.24      1.03 o 
   1   6   2      125.64      131.35      1.84 o 
   2   6   2        1.43        0.63      0.43 o 
   3   6   2        6.15        3.64      0.44 o 
   4   6   2      397.20      328.00      3.36 o 
   5   6   2       11.11       13.44      0.74 o 
   6   6   2       23.17       18.18      1.20 o 
   7   6   2        3.20        1.41      0.65 o 
   8   6   2       16.02       14.93      1.20 o 
   9   6   2      137.22      130.85      6.17 o 
  10   6   2       25.82       23.64      2.29 o 
  11   6   2        5.47        7.16      1.57 o 
  12   6   2        2.48        2.84      1.41 o 
 -11   7   2        0.22        1.63      1.04 o 
 -10   7   2        2.97        5.51      1.53 o 
  -9   7   2       47.59       39.60      2.89 o 
  -8   7   2        0.00        1.78      1.02 o 
  -7   7   2       43.51       39.58      2.35 o 
  -6   7   2        2.01        2.48      0.65 o 
  -5   7   2       40.94       40.33      1.52 o 
  -4   7   2      121.66      128.06      2.62 o 
  -3   7   2      335.01      319.28      4.00 o 
  -2   7   2      738.21      691.97      5.98 o 
  -1   7   2       21.11       20.95      0.74 o 
   0   7   2        0.30       -0.16      0.31 o 
   1   7   2       52.87       50.14      1.04 o 
   2   7   2       21.18       17.70      0.92 o 
   3   7   2        3.64        5.21      0.57 o 
   4   7   2       64.14       56.80      1.84 o 
   5   7   2       18.94       17.20      1.42 o 
   6   7   2        0.54        0.86      0.88 o 
   7   7   2      138.55      132.03      5.26 o 
   8   7   2        5.37        5.58      1.01 o 
   9   7   2       35.57       34.26      1.87 o 
  10   7   2        0.98        3.32      0.94 o 
  11   7   2        0.69       -0.03      0.94 o 
 -10   8   2       58.28       62.04      3.55 o 
  -9   8   2       30.46       34.75      6.91 o 
  -8   8   2        6.51        5.09      1.65 o 
  -7   8   2        1.20        1.84      1.10 o 
  -6   8   2       36.72       42.85      3.29 o 
  -5   8   2        2.51        1.23      0.63 o 
  -4   8   2      186.19      185.82      4.89 o 
  -3   8   2        4.49        4.70      0.81 o 
  -2   8   2       71.63       70.54      1.96 o 
  -1   8   2        0.13       -0.03      0.39 o 
   0   8   2       42.67       36.83      1.73 o 
   1   8   2       42.14       39.08      2.34 o 
   2   8   2       13.23       10.50      0.91 o 
   3   8   2        1.12        1.03      0.64 o 
   4   8   2       75.61       70.24      3.40 o 
   5   8   2        0.35        0.77      0.92 o 
   6   8   2       65.10       64.82      2.83 o 
   7   8   2       15.80       18.70      2.84 o 
   8   8   2       16.50       14.51      2.14 o 
   9   8   2       48.30       48.64      5.26 o 
  10   8   2       13.56       14.41      3.17 o 
  -9   9   2       27.22       20.85     10.91 o 
  -8   9   2        5.80        2.36      2.22 o 
  -7   9   2       66.37       66.99      3.64 o 
  -6   9   2        2.12        2.91      1.06 o 
  -5   9   2       16.50       15.61      1.88 o 
  -4   9   2        3.52        4.10      1.65 o 
  -3   9   2       98.22      100.54      2.95 o 
  -2   9   2        4.51        5.21      1.22 o 
  -1   9   2        0.03        0.77      0.61 o 
   0   9   2      144.01      139.52      3.99 o 
   1   9   2      113.63      119.26      3.33 o 
   2   9   2       31.06       28.56      2.18 o 
   3   9   2       40.45       39.97      1.86 o 
   4   9   2        2.16        2.57      0.89 o 
   5   9   2       90.18       95.88     13.84 o 
   6   9   2       64.73       63.06      6.77 o 
   7   9   2      432.77      429.96     13.88 o 
   8   9   2       25.59       17.96      5.75 o 
   9   9   2        1.43        3.23      2.16 o 
  -7  10   2        6.13        5.33      1.86 o 
  -6  10   2       16.64       18.85      1.73 o 
  -5  10   2        5.06        3.94      1.19 o 
  -4  10   2        0.10       -0.36      0.91 o 
  -3  10   2       89.52       90.74      3.91 o 
  -2  10   2        4.19        4.77      1.30 o 
  -1  10   2      155.24      161.85      3.89 o 
   0  10   2        4.55        3.08      0.92 o 
   1  10   2        2.91        1.68      1.16 o 
   2  10   2       14.19       14.72      1.84 o 
   3  10   2        0.46       -0.01      2.14 o 
   4  10   2       54.62       57.37      2.44 o 
   5  10   2      159.44      179.46      7.85 o 
   6  10   2        9.07       10.40      4.58 o 
   7  10   2        7.00        9.50      3.03 o 
  -5  11   2       17.84       15.30      4.39 o 
  -4  11   2       17.78       17.26      2.28 o 
  -3  11   2       25.85       21.48      2.45 o 
  -2  11   2        0.33       -0.23      1.26 o 
  -1  11   2       94.04       91.93      3.97 o 
   0  11   2       15.07       10.19      1.93 o 
   1  11   2        0.04        1.09      1.63 o 
   2  11   2       31.35       32.05      2.98 o 
   3  11   2       13.70       13.71      2.18 o 
   4  11   2       40.76       45.90      4.75 o 
   5  11   2        2.90        2.53      1.40 o 
 -14   1   3        8.24        7.03      1.01 o 
 -13   1   3       26.52       27.66      1.52 o 
 -12   1   3        9.55        6.32      1.18 o 
 -11   1   3      102.42       97.86      2.17 o 
 -10   1   3        8.21        8.34      1.75 o 
  -9   1   3        0.75        0.73      1.04 o 
  -8   1   3        9.75       10.49      0.58 o 
  -7   1   3       30.33       27.29      1.15 o 
  -6   1   3       23.71       23.69      0.59 o 
  -5   1   3        2.52        2.39      0.20 o 
  -4   1   3      275.39      353.41      4.51 o 
  -3   1   3     1216.54     1259.99      6.48 o 
  -2   1   3     1109.51     1236.24      6.73 o 
  -1   1   3      109.22      124.87      0.86 o 
   0   1   3      800.89      783.80      3.96 o 
   1   1   3        0.09        0.13      0.14 o 
   2   1   3     2730.09     3038.77     16.36 o 
   3   1   3      124.88      120.26      0.91 o 
   4   1   3      429.80      517.28      3.60 o 
   5   1   3     1132.60     1186.73      7.07 o 
   6   1   3        3.94        3.36      0.34 o 
   7   1   3       12.42        9.09      0.54 o 
   8   1   3       55.20       57.00      3.68 o 
   9   1   3       12.98       11.78      0.98 o 
  10   1   3       38.40       41.98      1.59 o 
  11   1   3      166.58      193.91      4.90 o 
  12   1   3       47.77       40.66      2.38 o 
  13   1   3       23.20       22.77      1.67 o 
  14   1   3        1.89        0.78      0.90 o 
 -14   2   3       27.58       29.26      1.62 o 
 -13   2   3        2.97        3.45      0.81 o 
 -12   2   3       52.14       49.89      1.67 o 
 -11   2   3        3.75        2.03      0.62 o 
 -10   2   3       35.28       32.61      1.30 o 
  -9   2   3      100.80      102.03      3.16 o 
  -8   2   3      108.39      101.34      1.41 o 
  -7   2   3        2.92        2.74      0.35 o 
  -6   2   3      603.33      592.66      5.75 o 
  -5   2   3       61.90       64.96      0.90 o 
  -4   2   3      440.36      413.26      3.11 o 
  -3   2   3       52.10       57.70      0.90 o 
  -2   2   3     2859.71     3120.96     15.04 o 
  -1   2   3      831.57      916.49      4.54 o 
   0   2   3      433.52      448.85      5.15 o 
   1   2   3      154.88      187.76      1.25 o 
   2   2   3      164.91      149.26      1.13 o 
   3   2   3      144.66      148.12      1.01 o 
   4   2   3     6233.98     6508.55     38.30 o 
   5   2   3      669.07      708.40      4.97 o 
   6   2   3        1.29        0.25      0.24 o 
   7   2   3      121.87      122.56      1.76 o 
   8   2   3        4.07        3.29      0.84 o 
   9   2   3       52.01       49.93      1.71 o 
  10   2   3      393.07      419.28      7.89 o 
  11   2   3       63.31       68.31      1.96 o 
  12   2   3        5.03        3.69      0.82 o 
  13   2   3        1.97        1.18      0.75 o 
  14   2   3       10.02        6.58      1.21 o 
 -13   3   3       22.49       23.79      1.49 o 
 -12   3   3       52.73       59.32      1.92 o 
 -11   3   3       36.88       33.72      1.43 o 
 -10   3   3      139.49      132.84      2.43 o 
  -9   3   3      216.76      220.41      3.92 o 
  -8   3   3       84.80       85.03      2.63 o 
  -7   3   3       88.16       78.32      1.37 o 
  -6   3   3       37.73       33.01      0.84 o 
  -5   3   3      135.24      121.84      1.36 o 
  -4   3   3       53.77       64.20      0.80 o 
  -3   3   3       58.73       78.64      1.40 o 
  -2   3   3      500.95      519.54      5.37 o 
  -1   3   3      406.55      455.57      2.80 o 
   0   3   3      390.26      364.83      2.89 o 
   1   3   3      231.52      223.01      1.55 o 
   2   3   3       10.70       13.57      0.47 o 
   3   3   3      577.74      636.61      3.94 o 
   4   3   3      187.18      195.47      1.73 o 
   5   3   3      280.95      298.99      2.81 o 
   6   3   3       61.54       68.49      1.24 o 
   7   3   3      253.01      265.09      3.11 o 
   8   3   3        0.67       -0.22      0.41 o 
   9   3   3       29.77       30.44      2.15 o 
  10   3   3       70.59       82.04      4.60 o 
  11   3   3        0.38       -0.27      0.86 o 
  12   3   3       36.33       29.23      4.56 o 
  13   3   3       11.27       14.06      2.33 o 
 -13   4   3        8.68        8.47      1.07 o 
 -12   4   3        6.85        6.64      0.96 o 
 -11   4   3        0.14        0.71      0.67 o 
 -10   4   3      105.27      105.90      2.38 o 
  -9   4   3      105.79      105.60      2.99 o 
  -8   4   3        0.81        0.33      0.43 o 
  -7   4   3        0.50        0.59      0.35 o 
  -6   4   3      385.55      372.39      3.50 o 
  -5   4   3      574.87      516.53      3.88 o 
  -4   4   3       58.29       43.89      0.80 o 
  -3   4   3       44.02       52.44      0.79 o 
  -2   4   3       59.75       63.82      1.28 o 
  -1   4   3      174.11      164.40      1.51 o 
   0   4   3      167.32      181.15      1.38 o 
   1   4   3      696.82      776.08      4.56 o 
   2   4   3       69.38       68.73      0.97 o 
   3   4   3        8.85       10.48      0.51 o 
   4   4   3      251.67      254.28      2.27 o 
   5   4   3        2.41        4.33      0.42 o 
   6   4   3       10.56       14.28      0.98 o 
   7   4   3       13.44       16.81      1.35 o 
   8   4   3       76.63       75.79      3.51 o 
   9   4   3        0.57       -0.22      0.75 o 
  10   4   3       18.53       17.58      1.92 o 
  11   4   3       28.35       24.38      2.79 o 
  12   4   3       42.63       40.68      3.62 o 
  13   4   3       12.62        8.69      2.16 o 
 -13   5   3        3.71        3.68      1.55 o 
 -12   5   3        9.27        6.03      1.00 o 
 -11   5   3      161.15      173.31      3.50 o 
 -10   5   3       51.42       52.53      1.92 o 
  -9   5   3      106.38      116.74      3.11 o 
  -8   5   3       59.32       59.15      1.84 o 
  -7   5   3        0.20        0.63      0.44 o 
  -6   5   3      130.57      127.95      1.97 o 
  -5   5   3      293.21      291.81      2.64 o 
  -4   5   3      366.73      344.71      2.91 o 
  -3   5   3        0.00        0.48      0.24 o 
  -2   5   3       22.06       22.15      0.57 o 
  -1   5   3      166.80      159.18      1.48 o 
   0   5   3      107.93       96.37      1.07 o 
   1   5   3        0.32       -0.17      0.23 o 
   2   5   3      400.33      362.54      2.95 o 
   3   5   3      626.99      693.93      7.55 o 
   4   5   3       36.71       29.45      0.84 o 
   5   5   3        0.24        2.05      0.64 o 
   6   5   3       51.84       33.16      1.39 o 
   7   5   3       35.20       39.37      1.81 o 
   8   5   3       50.25       47.43      2.19 o 
   9   5   3        0.10        1.00      0.90 o 
  10   5   3        9.33        8.22      1.48 o 
  11   5   3        0.04        0.77      1.25 o 
  12   5   3       47.91       50.09      4.19 o 
 -12   6   3       17.46       14.37      2.46 o 
 -11   6   3        8.11        6.56      1.00 o 
 -10   6   3       21.10       24.11      1.53 o 
  -9   6   3       99.76      100.99      2.49 o 
  -8   6   3       14.78       13.75      1.16 o 
  -7   6   3      378.86      374.57      4.97 o 
  -6   6   3       14.49       15.46      0.88 o 
  -5   6   3       13.58       11.87      1.09 o 
  -4   6   3      120.66      110.70      2.24 o 
  -3   6   3      183.57      186.32      2.55 o 
  -2   6   3      849.17      836.75      5.99 o 
  -1   6   3     1602.05     1626.69     10.36 o 
   0   6   3      216.70      199.41      1.95 o 
   1   6   3      215.33      211.28      2.19 o 
   2   6   3       54.52       52.32      1.10 o 
   3   6   3      334.70      331.58      3.23 o 
   4   6   3      308.61      257.90      2.74 o 
   5   6   3       23.41       22.91      0.92 o 
   6   6   3       20.04       16.52      1.11 o 
   7   6   3       33.04       28.02      1.47 o 
   8   6   3       10.02       13.90      2.66 o 
   9   6   3        1.15        1.69      0.82 o 
  10   6   3        0.61        0.34      0.81 o 
  11   6   3       12.22        6.57      2.17 o 
  12   6   3        0.15       -0.29      1.17 o 
 -11   7   3       67.12       78.92      3.86 o 
 -10   7   3        5.29        5.40      1.62 o 
  -9   7   3       96.45       90.03      3.42 o 
  -8   7   3       25.38       22.13      2.06 o 
  -7   7   3      149.22      150.40      6.69 o 
  -6   7   3      232.61      232.08      4.10 o 
  -5   7   3       14.91       15.16      1.20 o 
  -4   7   3       83.23       77.65      1.96 o 
  -3   7   3       31.30       31.68      1.90 o 
  -2   7   3      276.04      270.84      2.96 o 
  -1   7   3       11.46        9.08      0.62 o 
   0   7   3       10.46       11.45      0.69 o 
   1   7   3       11.33        9.38      0.57 o 
   2   7   3        5.47        6.02      0.68 o 
   3   7   3       76.41       72.67      1.66 o 
   4   7   3       13.18        8.56      0.84 o 
   5   7   3       15.11       10.61      1.52 o 
   6   7   3        0.61        0.17      0.76 o 
   7   7   3        7.05        7.48      1.29 o 
   8   7   3        2.71        2.18      1.42 o 
   9   7   3        3.09        2.19      1.07 o 
  10   7   3        7.90        9.37      1.25 o 
  11   7   3        9.65        8.91      1.38 o 
 -10   8   3        0.85        0.37      1.37 o 
  -9   8   3        6.46        6.38      1.86 o 
  -8   8   3        0.62        0.32      1.21 o 
  -7   8   3       29.43       28.15      2.31 o 
  -6   8   3        2.53        3.05      0.83 o 
  -5   8   3        0.24        0.93      0.69 o 
  -4   8   3       41.53       43.35      2.25 o 
  -3   8   3       63.08       60.04      2.14 o 
  -2   8   3       50.96       48.16      2.34 o 
  -1   8   3       14.78       15.94      1.09 o 
   0   8   3      139.58      126.33      2.59 o 
   1   8   3       24.45       20.22      1.37 o 
   2   8   3       60.50       60.90      2.22 o 
   3   8   3      142.71      145.01      3.73 o 
   4   8   3        1.71        0.95      0.76 o 
   5   8   3       12.46       12.66      2.19 o 
   6   8   3       28.58       27.09      2.25 o 
   7   8   3      177.38      172.05      4.66 o 
   8   8   3        5.25        8.01      2.54 o 
   9   8   3       52.87       58.28      4.57 o 
  10   8   3       24.77       26.25      2.71 o 
  -9   9   3       14.88       18.26      2.43 o 
  -8   9   3        3.79        4.88      3.33 o 
  -7   9   3        1.32        3.26      1.80 o 
  -6   9   3       16.24       16.70      1.58 o 
  -5   9   3       45.63       46.65      4.02 o 
  -4   9   3       10.63       10.58      1.24 o 
  -3   9   3       30.57       27.87      2.18 o 
  -2   9   3       22.15       20.21      1.97 o 
  -1   9   3       53.75       53.70      3.26 o 
   0   9   3       35.91       39.76      1.72 o 
   1   9   3       86.26       91.68      2.96 o 
   2   9   3      156.49      142.91      5.97 o 
   3   9   3       36.29       34.78      1.92 o 
   4   9   3        0.14        0.22      0.75 o 
   5   9   3      183.53      189.09      4.27 o 
   6   9   3       56.87       54.84      3.30 o 
   7   9   3       76.93       78.94      3.81 o 
   8   9   3      170.79      163.56      5.92 o 
   9   9   3        0.84        4.12      2.64 o 
  -7  10   3        0.45        1.56      2.91 o 
  -6  10   3        0.22        1.20      1.01 o 
  -5  10   3       18.80       18.44      1.74 o 
  -4  10   3        0.00       -0.10      1.02 o 
  -3  10   3        7.61        7.76      2.44 o 
  -2  10   3       12.36        9.55      2.91 o 
  -1  10   3      136.41      136.43      3.59 o 
   0  10   3        0.01       -0.60      0.84 o 
   1  10   3       12.16       13.95      1.83 o 
   2  10   3        0.02        0.31      1.07 o 
   3  10   3        0.04       -0.12      1.06 o 
   4  10   3       48.75       45.14      2.26 o 
   5  10   3       75.13       78.01      2.80 o 
   6  10   3        7.60       11.23      2.13 o 
   7  10   3        0.03        2.32      4.94 o 
  -5  11   3       18.77       18.46      4.44 o 
  -4  11   3       11.45        7.19      1.74 o 
  -3  11   3        6.92        6.44      1.44 o 
  -2  11   3       13.90       13.03      2.18 o 
  -1  11   3       99.34      106.42      4.30 o 
   0  11   3        0.02        0.17      1.21 o 
   1  11   3        2.16        4.76      1.82 o 
   2  11   3        6.25        6.71      1.67 o 
   3  11   3        3.82        2.00      1.19 o 
   4  11   3        0.10        1.65      1.33 o 
   5  11   3        0.34       -0.31      1.27 o 
 -14   0   4        6.87        5.31      1.35 o 
 -13   0   4        0.05       -0.71      0.71 o 
 -12   0   4        0.04       -0.06      0.98 o 
 -11   0   4      100.71       92.24      6.55 o 
 -10   0   4        1.08        1.00      0.78 o 
  -9   0   4      360.33      323.60      5.58 o 
  -8   0   4        0.00        1.76      0.70 o 
  -7   0   4       13.61       10.87      0.84 o 
  -6   0   4      145.90      133.36      2.08 o 
  -5   0   4       10.84       15.42      0.63 o 
  -4   0   4      671.36      728.83      5.70 o 
  -3   0   4       37.54       57.08      0.92 o 
  -2   0   4     1968.13     1991.59     12.92 o 
  -1   0   4        3.52        7.33      0.35 o 
   0   0   4     2963.14     3023.93     18.60 o 
   1   0   4      156.44      171.62      1.56 o 
   2   0   4       15.34       17.86      0.59 o 
   3   0   4       24.99       26.06      0.91 o 
   4   0   4     1359.92     1399.06     11.19 o 
   5   0   4       70.00       76.57      1.64 o 
   6   0   4      246.14      243.69      3.19 o 
   7   0   4      801.58      839.83     11.28 o 
   8   0   4        0.40        0.58      0.65 o 
   9   0   4       19.74       19.91      2.27 o 
  10   0   4        8.89        6.28      1.16 o 
  11   0   4       12.34        9.06      3.78 o 
  12   0   4      101.43      111.97      4.23 o 
  13   0   4      567.38      647.55     16.23 o 
  14   0   4       98.38       87.72      4.19 o 
 -14   1   4        3.77        4.68      0.99 o 
 -13   1   4        9.37        9.67      1.05 o 
 -12   1   4        0.56       -0.30      0.59 o 
 -11   1   4       40.69       40.88      2.13 o 
 -10   1   4        8.45        7.62      1.19 o 
  -9   1   4      118.97      110.97      4.17 o 
  -8   1   4       38.88       36.70      0.99 o 
  -7   1   4        0.16       -0.05      0.23 o 
  -6   1   4      103.89      113.42      1.90 o 
  -5   1   4      130.63      131.72      1.21 o 
  -4   1   4     1342.20     1418.67      9.22 o 
  -3   1   4       11.23       10.21      0.68 o 
  -2   1   4      255.49      306.36      3.31 o 
  -1   1   4       25.66       24.06      0.59 o 
   0   1   4      369.74      349.46      1.83 o 
   1   1   4      204.28      210.18      1.92 o 
   2   1   4      660.30      727.00      4.69 o 
   3   1   4      184.32      166.56      1.56 o 
   4   1   4      291.86      355.36      2.40 o 
   5   1   4      671.06      731.64      4.66 o 
   6   1   4        6.89        7.60      0.46 o 
   7   1   4      126.11      147.82      2.26 o 
   8   1   4      139.97      139.05      2.47 o 
   9   1   4        3.77        3.06      0.62 o 
  10   1   4       22.50       22.68      1.34 o 
  11   1   4      136.72      145.52      5.68 o 
  12   1   4       17.96       16.01      1.41 o 
  13   1   4       12.96       10.76      1.61 o 
 -14   2   4        2.48        4.02      0.91 o 
 -13   2   4        3.52        3.27      0.87 o 
 -12   2   4        1.59        2.75      0.78 o 
 -11   2   4        0.09        0.65      0.59 o 
 -10   2   4        2.00        2.07      0.61 o 
  -9   2   4       50.14       51.45      1.44 o 
  -8   2   4      134.42      127.13      2.56 o 
  -7   2   4        6.00        7.45      0.71 o 
  -6   2   4      524.47      501.55      4.64 o 
  -5   2   4      152.37      142.98      1.43 o 
  -4   2   4       59.63       53.08      0.69 o 
  -3   2   4      150.77      184.26      1.70 o 
  -2   2   4      466.41      460.50      5.51 o 
  -1   2   4     1664.64     1694.39      7.56 o 
   0   2   4      422.35      412.52      2.27 o 
   1   2   4       20.50       25.55      1.08 o 
   2   2   4       63.77       65.61      0.96 o 
   3   2   4       46.25       52.09      1.05 o 
   4   2   4     2797.43     3042.94     15.16 o 
   5   2   4      138.31      161.89      3.11 o 
   6   2   4       76.38       86.63      1.74 o 
   7   2   4        0.54       -0.01      0.44 o 
   8   2   4        0.22       -0.03      0.50 o 
   9   2   4        1.46        0.76      0.48 o 
  10   2   4       11.50       10.48      0.97 o 
  11   2   4       90.04       93.13      3.29 o 
  12   2   4       10.08       10.98      1.14 o 
  13   2   4        7.11        6.38      1.09 o 
 -13   3   4        9.25        9.51      1.13 o 
 -12   3   4       27.65       28.33      2.04 o 
 -11   3   4        7.58        8.25      0.98 o 
 -10   3   4        0.75       -0.26      0.57 o 
  -9   3   4        0.54        0.90      0.58 o 
  -8   3   4      950.52      937.79      7.09 o 
  -7   3   4       59.69       56.12      1.30 o 
  -6   3   4        2.29        2.46      0.46 o 
  -5   3   4      238.59      233.12      2.56 o 
  -4   3   4        0.41        1.33      0.21 o 
  -3   3   4     1062.05     1089.79      6.23 o 
  -2   3   4      795.94      886.64      6.15 o 
  -1   3   4       15.87       22.27      0.43 o 
   0   3   4      232.26      229.78      2.20 o 
   1   3   4      193.05      191.85      1.44 o 
   2   3   4       99.03      110.36      1.22 o 
   3   3   4      119.76      111.34      1.18 o 
   4   3   4      101.82      107.61      1.15 o 
   5   3   4       32.78       35.65      0.75 o 
   6   3   4      278.85      292.37      3.06 o 
   7   3   4        3.93        2.78      0.67 o 
   8   3   4       21.91       22.84      1.57 o 
   9   3   4        0.05        0.54      0.64 o 
  10   3   4       33.16       30.74      2.32 o 
  11   3   4        8.59        6.12      1.31 o 
  12   3   4       10.13       11.28      2.12 o 
  13   3   4       22.81       22.41      3.49 o 
 -13   4   4        9.00        9.85      1.22 o 
 -12   4   4        3.06        3.41      0.90 o 
 -11   4   4       15.21       16.01      1.30 o 
 -10   4   4      548.47      574.64      7.10 o 
  -9   4   4       50.69       46.80      1.33 o 
  -8   4   4       50.17       54.59      2.77 o 
  -7   4   4      153.60      139.70      1.97 o 
  -6   4   4      153.93      148.89      2.01 o 
  -5   4   4      656.30      636.50      4.63 o 
  -4   4   4      243.58      221.08      2.07 o 
  -3   4   4      338.46      332.15      2.49 o 
  -2   4   4       84.25       89.37      0.99 o 
  -1   4   4       49.43       54.36      0.98 o 
   0   4   4       15.50       14.46      0.44 o 
   1   4   4       52.20       70.05      0.93 o 
   2   4   4       37.17       43.42      0.81 o 
   3   4   4        8.96        8.14      0.47 o 
   4   4   4       14.65       12.45      0.58 o 
   5   4   4        1.49        1.60      0.37 o 
   6   4   4       22.00       23.05      0.95 o 
   7   4   4       16.59       16.17      1.06 o 
   8   4   4       48.98       41.53      2.47 o 
   9   4   4        0.02        0.07      0.86 o 
  10   4   4        0.25        1.13      1.30 o 
  11   4   4        5.69        4.23      2.83 o 
  12   4   4        4.43        6.15      1.84 o 
  13   4   4        0.21        1.07      1.58 o 
 -12   5   4        0.67        0.85      0.83 o 
 -11   5   4        0.04        0.19      0.70 o 
 -10   5   4       24.18       22.51      1.48 o 
  -9   5   4        0.72        0.79      0.56 o 
  -8   5   4      115.16      122.69      2.68 o 
  -7   5   4       34.12       34.37      1.55 o 
  -6   5   4        0.01        0.54      0.30 o 
  -5   5   4      145.90      135.74      1.69 o 
  -4   5   4      457.99      440.17      3.51 o 
  -3   5   4      779.04      770.33      5.80 o 
  -2   5   4      272.96      272.29      2.29 o 
  -1   5   4        5.95        6.54      0.40 o 
   0   5   4      366.92      351.24      2.69 o 
   1   5   4      672.34      675.03      4.18 o 
   2   5   4       97.03       89.72      1.37 o 
   3   5   4      100.48      104.93      1.49 o 
   4   5   4        0.75        0.72      0.43 o 
   5   5   4        9.85        7.49      0.74 o 
   6   5   4      289.45      260.83      3.17 o 
   7   5   4       13.19       15.04      0.94 o 
   8   5   4       53.59       50.79      2.11 o 
   9   5   4       18.94       17.68      1.64 o 
  10   5   4        0.25        1.33      1.74 o 
  11   5   4        2.59        2.70      1.54 o 
  12   5   4        5.00        4.33      1.78 o 
 -12   6   4        5.43        6.73      1.12 o 
 -11   6   4        4.25        5.30      0.98 o 
 -10   6   4       15.16       16.42      1.29 o 
  -9   6   4       38.21       42.68      1.55 o 
  -8   6   4        0.22        0.81      0.66 o 
  -7   6   4        5.68        2.91      0.68 o 
  -6   6   4      162.41      161.58      5.99 o 
  -5   6   4       14.31       13.19      0.96 o 
  -4   6   4       12.22       12.24      1.06 o 
  -3   6   4      256.70      248.05      3.06 o 
  -2   6   4        6.23        7.34      0.49 o 
  -1   6   4      231.70      225.63      2.21 o 
   0   6   4      821.55      771.13      5.35 o 
   1   6   4        4.63        3.20      0.43 o 
   2   6   4        0.00        0.01      0.35 o 
   3   6   4       26.42       30.04      1.17 o 
   4   6   4        1.99        3.60      0.53 o 
   5   6   4       17.25       20.19      1.03 o 
   6   6   4       52.64       44.76      1.74 o 
   7   6   4        0.23       -0.48      0.61 o 
   8   6   4        4.54        3.28      1.19 o 
   9   6   4       61.28       62.26      2.34 o 
  10   6   4       14.28       11.38      1.49 o 
  11   6   4        0.81        0.72      1.04 o 
  12   6   4        1.20        1.27      1.91 o 
 -11   7   4       91.49      107.96      6.79 o 
 -10   7   4        4.54        6.24      4.82 o 
  -9   7   4       30.18       21.09      2.46 o 
  -8   7   4       88.55       90.89      3.44 o 
  -7   7   4        0.18        1.53      1.04 o 
  -6   7   4       72.77       78.05      2.90 o 
  -5   7   4       23.50       25.50      1.56 o 
  -4   7   4       41.08       36.66      1.41 o 
  -3   7   4        6.18        4.94      0.93 o 
  -2   7   4      179.29      176.19      2.15 o 
  -1   7   4       20.12       17.15      0.89 o 
   0   7   4       93.27       90.92      1.58 o 
   1   7   4        2.41        2.58      0.49 o 
   2   7   4       51.12       46.97      1.31 o 
   3   7   4      104.79       98.21      1.97 o 
   4   7   4        1.15        0.84      0.84 o 
   5   7   4       21.12       20.95      1.21 o 
   6   7   4       29.23       29.55      2.46 o 
   7   7   4       11.04       13.48      1.45 o 
   8   7   4        3.63        5.09      2.20 o 
   9   7   4       52.78       54.07      4.43 o 
  10   7   4        9.82       12.64      1.53 o 
  11   7   4      120.39      123.62      3.96 o 
 -10   8   4        3.13        2.85      2.48 o 
  -9   8   4        2.07        2.33      2.31 o 
  -8   8   4        1.79        3.36      1.47 o 
  -7   8   4        0.00        1.36      1.58 o 
  -6   8   4        1.36        2.08      0.82 o 
  -5   8   4      183.59      196.58      4.04 o 
  -4   8   4       66.28       73.64      4.77 o 
  -3   8   4       36.44       39.20      1.86 o 
  -2   8   4        0.51        1.20      0.90 o 
  -1   8   4       23.51       23.02      1.30 o 
   0   8   4       81.11       78.36      2.06 o 
   1   8   4        6.33        7.84      1.10 o 
   2   8   4      116.10      125.43      2.62 o 
   3   8   4      144.45      147.39      5.02 o 
   4   8   4       13.62       13.21      3.27 o 
   5   8   4        2.55        1.35      0.85 o 
   6   8   4       11.26       10.33      1.53 o 
   7   8   4       97.12      105.52     10.15 o 
   8   8   4        0.53       -0.16      1.52 o 
   9   8   4      250.38      260.93      6.93 o 
  10   8   4       17.68       17.80      2.61 o 
  -9   9   4        4.01        3.70      3.16 o 
  -8   9   4       31.81       45.01      5.10 o 
  -7   9   4        0.31        3.02      1.99 o 
  -6   9   4        0.58        0.19      0.91 o 
  -5   9   4        1.86        4.11      1.17 o 
  -4   9   4       34.79       40.33      5.97 o 
  -3   9   4        1.38        1.80      0.85 o 
  -2   9   4        6.03        5.63      1.33 o 
  -1   9   4        1.15        1.60      0.75 o 
   0   9   4       33.82       35.11      1.87 o 
   1   9   4      158.13      167.28      4.09 o 
   2   9   4       82.20       87.62      3.27 o 
   3   9   4        2.60        2.78      0.88 o 
   4   9   4        0.05        1.06      0.79 o 
   5   9   4        2.16        4.31      1.07 o 
   6   9   4        4.79        5.49      1.84 o 
   7   9   4      157.16      169.92      5.55 o 
   8   9   4       69.54       67.23      4.67 o 
  -7  10   4       42.40       41.25      3.33 o 
  -6  10   4       43.04       40.05      2.24 o 
  -5  10   4       12.01       12.37      1.91 o 
  -4  10   4        2.24        1.95      1.21 o 
  -3  10   4       19.96       21.31      4.03 o 
  -2  10   4        2.95       -0.22      1.26 o 
  -1  10   4        9.98        7.65      1.44 o 
   0  10   4        5.73        7.97      1.24 o 
   1  10   4        5.97        4.51      1.17 o 
   2  10   4       25.54       24.42      2.49 o 
   3  10   4        1.59        1.80      2.53 o 
   4  10   4        1.08        1.23      1.72 o 
   5  10   4       17.17       14.08      1.55 o 
   6  10   4        9.52       13.85      2.26 o 
   7  10   4        4.54        5.16      2.14 o 
  -4  11   4        8.59        8.99      1.64 o 
  -3  11   4       10.62        7.26      1.51 o 
  -2  11   4       10.95       11.22      2.07 o 
  -1  11   4        8.07        5.27      1.61 o 
   0  11   4        8.48        6.45      1.69 o 
   1  11   4       29.55       32.71      7.52 o 
   2  11   4        4.91        5.38      1.41 o 
   3  11   4       76.42       80.89      4.05 o 
   4  11   4       19.43       23.15      2.51 o 
 -14   1   5        4.30        3.75      1.09 o 
 -13   1   5        0.05        0.37      0.75 o 
 -12   1   5       18.44       17.92      1.58 o 
 -11   1   5        0.25        1.62      0.70 o 
 -10   1   5      152.82      144.45      2.61 o 
  -9   1   5       82.19       74.49      4.20 o 
  -8   1   5       64.05       72.92      1.44 o 
  -7   1   5       67.88       81.39      1.76 o 
  -6   1   5      206.75      181.86      2.12 o 
  -5   1   5      148.85      144.75      1.33 o 
  -4   1   5      212.08      209.89      1.57 o 
  -3   1   5        4.66        1.15      0.20 o 
  -2   1   5     1362.03     1479.54      7.01 o 
  -1   1   5      343.03      369.29      2.10 o 
   0   1   5     1261.09     1328.89      6.28 o 
   1   1   5       73.01       77.85      0.66 o 
   2   1   5      240.12      234.24      1.55 o 
   3   1   5      258.47      267.86      1.98 o 
   4   1   5      312.90      345.09      2.85 o 
   5   1   5        6.70        7.35      0.64 o 
   6   1   5      279.40      266.28      3.39 o 
   7   1   5      216.99      227.21      4.52 o 
   8   1   5       56.43       51.01      2.49 o 
   9   1   5        2.16        1.57      0.61 o 
  10   1   5        9.35        6.88      0.92 o 
  11   1   5        9.46       10.32      1.42 o 
  12   1   5       31.23       30.53      2.46 o 
  13   1   5       94.98       96.02      3.47 o 
 -13   2   5       15.94       16.30      1.41 o 
 -12   2   5        0.00       -0.28      0.72 o 
 -11   2   5       86.69       86.11      2.63 o 
 -10   2   5        0.08        0.90      0.56 o 
  -9   2   5       32.35       30.34      1.35 o 
  -8   2   5       34.55       44.49      2.34 o 
  -7   2   5      120.45       93.62      1.46 o 
  -6   2   5      420.84      390.29      3.80 o 
  -5   2   5        7.63        6.68      0.57 o 
  -4   2   5       64.49       69.23      0.86 o 
  -3   2   5       62.50       62.75      0.74 o 
  -2   2   5     1050.73     1218.48      5.89 o 
  -1   2   5       11.98        9.38      0.72 o 
   0   2   5     1870.87     2082.01      9.49 o 
   1   2   5      485.01      519.28      2.92 o 
   2   2   5      119.44       96.88      1.78 o 
   3   2   5       34.02       26.59      0.43 o 
   4   2   5      685.40      766.26      4.12 o 
   5   2   5       57.19       62.16      1.18 o 
   6   2   5      124.34      141.29      2.28 o 
   7   2   5       14.25       16.80      0.92 o 
   8   2   5        2.10        0.84      0.47 o 
   9   2   5       79.20       81.22      2.04 o 
  10   2   5        0.20       -0.16      0.55 o 
  11   2   5        0.02       -0.28      0.61 o 
  12   2   5        0.26       -0.10      0.67 o 
  13   2   5        2.47       -0.61      0.77 o 
 -13   3   5       10.35        7.50      1.13 o 
 -12   3   5        4.13        4.85      1.00 o 
 -11   3   5        9.04       11.03      1.14 o 
 -10   3   5       22.39       22.09      1.22 o 
  -9   3   5       39.91       38.28      1.43 o 
  -8   3   5      912.00      892.62     11.58 o 
  -7   3   5       27.30       30.48      1.46 o 
  -6   3   5        0.37        0.33      0.30 o 
  -5   3   5       68.03       75.54      1.24 o 
  -4   3   5      568.22      576.81      3.73 o 
  -3   3   5        0.56        0.52      0.15 o 
  -2   3   5      604.54      609.57      3.49 o 
  -1   3   5      247.07      268.29      1.77 o 
   0   3   5     1288.84     1314.17      6.72 o 
   1   3   5      207.24      224.51      1.69 o 
   2   3   5      172.13      179.99      1.48 o 
   3   3   5       26.68       29.49      0.60 o 
   4   3   5       23.73       22.52      0.70 o 
   5   3   5        1.20        1.17      0.43 o 
   6   3   5     1622.43     1683.91     13.98 o 
   7   3   5       22.38       23.24      1.23 o 
   8   3   5        4.13        3.78      0.67 o 
   9   3   5       35.97       38.62      1.60 o 
  10   3   5       16.50       13.07      1.15 o 
  11   3   5       23.86       18.66      3.38 o 
  12   3   5       75.21       73.23      2.59 o 
  13   3   5        3.10        2.27      1.03 o 
 -13   4   5        1.40        2.05      0.91 o 
 -12   4   5        5.56        5.40      1.03 o 
 -11   4   5       33.80       34.83      1.87 o 
 -10   4   5       20.65       27.14      1.30 o 
  -9   4   5       25.36       22.39      1.22 o 
  -8   4   5        0.82        1.44      0.46 o 
  -7   4   5      154.90      151.88      2.99 o 
  -6   4   5        0.03        0.06      0.34 o 
  -5   4   5      147.09      134.31      1.62 o 
  -4   4   5      161.79      157.81      1.77 o 
  -3   4   5      156.10      134.01      1.28 o 
  -2   4   5       13.99       15.21      0.49 o 
  -1   4   5        1.26       -0.14      0.16 o 
   0   4   5       17.74       17.24      0.46 o 
   1   4   5        0.05        0.02      0.19 o 
   2   4   5      505.69      480.58      3.48 o 
   3   4   5      290.03      281.77      2.57 o 
   4   4   5       55.34       44.76      1.19 o 
   5   4   5      250.69      274.14      3.32 o 
   6   4   5       21.58       23.63      1.05 o 
   7   4   5       37.56       42.07      1.75 o 
   8   4   5        2.21        1.34      0.71 o 
   9   4   5       26.61       27.12      2.17 o 
  10   4   5       19.68       18.18      1.40 o 
  11   4   5        4.06        4.13      0.98 o 
  12   4   5        6.32        8.46      2.25 o 
 -12   5   5        6.20        7.35      1.14 o 
 -11   5   5        3.30        2.40      0.90 o 
 -10   5   5        0.01        0.31      0.60 o 
  -9   5   5       35.06       36.56      1.36 o 
  -8   5   5       33.73       37.50      1.69 o 
  -7   5   5       93.48       94.08      2.97 o 
  -6   5   5        0.85        0.07      0.32 o 
  -5   5   5      695.70      641.38      4.89 o 
  -4   5   5      199.24      174.45      2.27 o 
  -3   5   5      849.47      823.10      6.21 o 
  -2   5   5      683.33      645.15      4.40 o 
  -1   5   5        0.83        0.29      0.23 o 
   0   5   5      694.17      671.65      4.40 o 
   1   5   5     1258.12     1216.98      7.10 o 
   2   5   5      498.26      456.05      3.97 o 
   3   5   5      596.46      629.40      4.80 o 
   4   5   5       10.66        7.89      0.57 o 
   5   5   5       58.04       52.62      1.72 o 
   6   5   5       75.16       62.40      2.41 o 
   7   5   5        2.55        1.14      0.69 o 
   8   5   5       28.31       27.73      1.72 o 
   9   5   5        0.21       -0.06      0.92 o 
  10   5   5        2.90        3.25      1.23 o 
  11   5   5       23.95       23.98      1.86 o 
  12   5   5        1.70        3.31      1.78 o 
 -12   6   5       28.49       25.05      1.71 o 
 -11   6   5        0.72        0.28      0.84 o 
 -10   6   5        0.74        0.90      0.63 o 
  -9   6   5       77.85       78.72      2.34 o 
  -8   6   5       25.71       24.00      1.84 o 
  -7   6   5      275.72      246.43      5.49 o 
  -6   6   5       31.99       30.56      1.94 o 
  -5   6   5      110.76      100.39      2.45 o 
  -4   6   5      142.87      132.17      2.40 o 
  -3   6   5       72.44       72.61      1.61 o 
  -2   6   5      368.56      351.48      3.51 o 
  -1   6   5       20.92       22.57      0.74 o 
   0   6   5      701.52      679.36      4.71 o 
   1   6   5        5.25        4.21      0.40 o 
   2   6   5        3.31        3.61      0.48 o 
   3   6   5       15.09       17.23      0.85 o 
   4   6   5       12.35       12.03      0.97 o 
   5   6   5      401.53      394.35      4.51 o 
   6   6   5        5.55        3.53      0.82 o 
   7   6   5       11.09       11.04      1.15 o 
   8   6   5        0.52        0.89      0.77 o 
   9   6   5        8.91        6.99      1.19 o 
  10   6   5        1.13        0.80      1.07 o 
  11   6   5       32.31       30.64      4.32 o 
 -11   7   5       35.07       36.59      2.57 o 
 -10   7   5       28.40       27.26      1.49 o 
  -9   7   5       12.64       13.27      3.34 o 
  -8   7   5        4.47        7.00      1.89 o 
  -7   7   5      200.02      187.11      6.07 o 
  -6   7   5       15.31       16.23      1.32 o 
  -5   7   5      140.41      143.16      3.28 o 
  -4   7   5       89.93       93.75      2.61 o 
  -3   7   5      106.03       97.71      2.71 o 
  -2   7   5      124.75      124.93      1.72 o 
  -1   7   5      231.11      235.43      2.72 o 
   0   7   5      215.42      213.28      2.69 o 
   1   7   5      172.98      178.64      2.47 o 
   2   7   5       20.63       19.40      0.99 o 
   3   7   5       35.81       28.67      1.49 o 
   4   7   5       25.23       25.38      1.27 o 
   5   7   5      263.40      263.63      6.73 o 
   6   7   5       11.36       11.78      1.56 o 
   7   7   5        0.26        1.39      0.86 o 
   8   7   5        0.21        1.40      1.21 o 
   9   7   5       77.06       90.58      5.69 o 
  10   7   5        1.98        3.26      1.40 o 
 -10   8   5        5.24        3.43      1.92 o 
  -9   8   5       62.73       69.09      3.95 o 
  -8   8   5        1.02        1.12      1.27 o 
  -7   8   5        5.87        6.16      1.72 o 
  -6   8   5        3.73        1.79      0.80 o 
  -5   8   5       12.26       13.90      1.32 o 
  -4   8   5       57.46       61.40      3.19 o 
  -3   8   5        4.59        3.52      0.85 o 
  -2   8   5       22.73       19.52      1.82 o 
  -1   8   5        0.14        0.27      0.60 o 
   0   8   5       13.18       13.28      1.12 o 
   1   8   5       18.07       14.78      1.80 o 
   2   8   5       41.82       43.12      1.75 o 
   3   8   5       82.53      100.39      4.56 o 
   4   8   5        0.55        0.95      1.25 o 
   5   8   5       15.63       16.37      1.33 o 
   6   8   5        0.11        1.33      1.26 o 
   7   8   5       70.98       67.77      3.61 o 
   8   8   5        5.47        8.30      2.03 o 
   9   8   5      111.41      123.41      7.76 o 
  -8   9   5       11.05       10.51      2.18 o 
  -7   9   5        2.00        4.06      2.22 o 
  -6   9   5        3.20        3.81      1.12 o 
  -5   9   5       10.19       11.52      1.51 o 
  -4   9   5        0.37        1.86      0.98 o 
  -3   9   5       42.39       39.13      5.01 o 
  -2   9   5        0.23        0.02      0.65 o 
  -1   9   5       15.00       10.80      1.40 o 
   0   9   5        2.50        1.94      0.79 o 
   1   9   5       95.93       95.67      3.08 o 
   2   9   5        9.86        8.76      2.27 o 
   3   9   5       12.05       13.22      1.65 o 
   4   9   5       39.45       38.05      2.09 o 
   5   9   5        3.23        2.11      1.65 o 
   6   9   5       30.85       34.01      5.40 o 
   7   9   5       34.58       43.37      3.30 o 
   8   9   5        0.07        3.09      3.78 o 
  -7  10   5        2.77        0.12      1.98 o 
  -6  10   5       36.47       39.82      2.95 o 
  -5  10   5        0.20       -0.38      1.14 o 
  -4  10   5       25.19       16.79      6.64 o 
  -3  10   5        2.81        1.32      1.06 o 
  -2  10   5        6.38        5.62      1.73 o 
  -1  10   5        0.04       -0.06      1.70 o 
   0  10   5        0.67        0.40      1.03 o 
   1  10   5        1.10        0.96      1.58 o 
   2  10   5        4.14        3.63      1.52 o 
   3  10   5        3.61        3.40      1.73 o 
   4  10   5       68.81       74.83      2.82 o 
   5  10   5       13.07       13.59      2.13 o 
   6  10   5        1.28        2.80      1.80 o 
  -4  11   5        0.70        2.04      1.25 o 
  -3  11   5       24.70       19.82      2.37 o 
  -2  11   5        0.55        0.57      1.20 o 
  -1  11   5       32.82       37.39      3.10 o 
   0  11   5        2.42        1.82      2.03 o 
   1  11   5       34.00       31.92      3.86 o 
   2  11   5        0.09        0.13      4.00 o 
   3  11   5        1.12        0.16      2.42 o 
 -13   0   6       53.24       54.48      8.03 o 
 -12   0   6        5.40        5.53      1.53 o 
 -11   0   6        0.44       -0.81      1.02 o 
 -10   0   6       15.11       14.34      1.47 o 
  -9   0   6      234.27      215.47      5.87 o 
  -8   0   6      383.88      354.88      5.44 o 
  -7   0   6        9.06       10.03      1.07 o 
  -6   0   6      188.25      187.94      2.99 o 
  -5   0   6      235.66      199.56      2.11 o 
  -4   0   6      389.15      384.87      3.40 o 
  -3   0   6        0.78       -0.18      0.18 o 
  -2   0   6     1632.33     1636.76     10.13 o 
  -1   0   6       41.09       47.05      0.81 o 
   0   0   6      277.39      281.69      2.54 o 
   1   0   6      206.66      213.48      1.95 o 
   2   0   6      285.48      266.39      2.69 o 
   3   0   6       16.07       25.15      0.80 o 
   4   0   6       62.85       65.21      2.14 o 
   5   0   6       11.82        7.71      0.94 o 
   6   0   6        0.08        0.88      1.14 o 
   7   0   6      424.03      455.98      7.47 o 
   8   0   6        0.00        0.77      0.68 o 
   9   0   6      263.05      281.98      6.77 o 
  10   0   6       35.83       37.25      2.53 o 
  11   0   6        2.31        2.03      1.10 o 
  12   0   6        3.50        2.04      1.26 o 
  13   0   6       96.12      103.99      9.99 o 
 -13   1   6      148.29      153.65      6.43 o 
 -12   1   6       50.52       44.65      2.11 o 
 -11   1   6        0.50        0.09      0.73 o 
 -10   1   6       21.41       18.64      1.45 o 
  -9   1   6       47.66       40.88      1.45 o 
  -8   1   6        0.29       -0.07      0.42 o 
  -7   1   6      620.66      540.54      4.75 o 
  -6   1   6      145.56      150.95      2.34 o 
  -5   1   6        0.84       -0.05      0.20 o 
  -4   1   6      515.92      466.70      2.75 o 
  -3   1   6       88.42       84.91      0.80 o 
  -2   1   6       35.81       43.20      0.93 o 
  -1   1   6      170.37      191.22      1.81 o 
   0   1   6        9.32        4.75      0.22 o 
   1   1   6       12.81       18.61      0.35 o 
   2   1   6      886.90      907.33      5.00 o 
   3   1   6      100.70       96.68      2.24 o 
   4   1   6        6.24        4.17      0.56 o 
   5   1   6       28.02       28.33      1.10 o 
   6   1   6       69.21       70.00      1.90 o 
   7   1   6      191.32      210.84      3.16 o 
   8   1   6        0.84        0.32      0.49 o 
   9   1   6      121.27      131.50      3.41 o 
  10   1   6        8.21        7.47      1.23 o 
  11   1   6        3.47        3.77      0.89 o 
  12   1   6       12.61       10.92      1.69 o 
  13   1   6       15.22       16.89      1.61 o 
 -13   2   6       75.76       71.09      2.59 o 
 -12   2   6       38.75       39.06      3.31 o 
 -11   2   6        1.63        1.56      0.85 o 
 -10   2   6        1.70        1.40      0.69 o 
  -9   2   6        1.94        1.52      0.53 o 
  -8   2   6       16.16       10.76      0.88 o 
  -7   2   6        9.18        3.72      0.68 o 
  -6   2   6     1371.86     1285.83     10.47 o 
  -5   2   6       58.10       69.91      1.11 o 
  -4   2   6       18.16       24.56      0.49 o 
  -3   2   6        6.64        8.01      0.33 o 
  -2   2   6      295.58      304.68      2.29 o 
  -1   2   6      664.92      716.28      3.94 o 
   0   2   6       35.40       39.16      2.06 o 
   1   2   6      212.64      233.07      1.59 o 
   2   2   6      161.72      171.74      1.41 o 
   3   2   6      112.11      118.36      1.50 o 
   4   2   6      112.46      132.56      1.54 o 
   5   2   6        0.92        0.25      0.40 o 
   6   2   6      139.61      160.61      2.68 o 
   7   2   6       19.26       19.06      1.08 o 
   8   2   6        0.02       -0.44      0.44 o 
   9   2   6        2.63        2.20      0.67 o 
  10   2   6        9.74        9.70      1.61 o 
  11   2   6        0.49        0.29      0.71 o 
  12   2   6        0.00       -0.20      0.74 o 
  13   2   6        3.47        1.70      1.40 o 
 -13   3   6        0.74        1.77      1.19 o 
 -12   3   6       64.39       67.32      2.92 o 
 -11   3   6       17.53       15.59      1.25 o 
 -10   3   6        3.11        1.80      0.68 o 
  -9   3   6        0.00       -0.03      0.56 o 
  -8   3   6      112.36      112.68      3.35 o 
  -7   3   6      144.53      136.36      2.18 o 
  -6   3   6       52.67       54.35      2.13 o 
  -5   3   6        2.15        0.11      0.22 o 
  -4   3   6      331.69      313.42      3.77 o 
  -3   3   6       37.16       38.55      0.63 o 
  -2   3   6      171.99      168.07      1.24 o 
  -1   3   6       54.02       49.86      0.67 o 
   0   3   6      411.56      408.50      4.49 o 
   1   3   6      793.56      817.32      4.78 o 
   2   3   6       29.54       25.57      0.60 o 
   3   3   6       74.13       73.49      1.10 o 
   4   3   6       19.51       19.92      0.75 o 
   5   3   6       33.44       34.40      1.04 o 
   6   3   6     1005.07     1046.15     10.80 o 
   7   3   6        0.44       -0.11      0.49 o 
   8   3   6       21.06       21.72      1.32 o 
   9   3   6        7.77        7.91      0.95 o 
  10   3   6       19.55       14.63      1.31 o 
  11   3   6        3.35        2.90      0.97 o 
  12   3   6       25.63       26.87      1.96 o 
  13   3   6       10.86        9.04      3.77 o 
 -13   4   6       22.26       18.53      2.36 o 
 -12   4   6        3.39        2.64      1.09 o 
 -11   4   6        5.71        5.41      0.90 o 
 -10   4   6       27.90       28.32      2.27 o 
  -9   4   6       29.76       29.28      1.57 o 
  -8   4   6        0.09        0.24      0.57 o 
  -7   4   6       33.84       28.10      1.37 o 
  -6   4   6       86.68       91.80      1.87 o 
  -5   4   6       12.13       12.57      0.70 o 
  -4   4   6        0.21        0.84      0.29 o 
  -3   4   6       53.07       44.61      1.86 o 
  -2   4   6       93.68      104.39      1.19 o 
  -1   4   6      175.76      184.47      1.63 o 
   0   4   6        0.67        2.04      0.28 o 
   1   4   6       32.31       31.78      0.72 o 
   2   4   6      463.11      456.70      3.91 o 
   3   4   6      924.56      915.65      6.33 o 
   4   4   6      229.91      226.30      2.67 o 
   5   4   6       10.34       11.75      0.84 o 
   6   4   6       11.90       12.93      1.16 o 
   7   4   6        0.84        3.02      0.80 o 
   8   4   6      681.22      678.72      9.10 o 
   9   4   6        7.19        6.58      1.05 o 
  10   4   6       58.11       58.48      2.65 o 
  11   4   6        7.35        6.59      1.68 o 
  12   4   6        9.90        8.63      1.36 o 
 -12   5   6        1.16       -0.20      0.98 o 
 -11   5   6       13.14       12.59      1.17 o 
 -10   5   6       19.15       14.14      1.47 o 
  -9   5   6       10.01       10.07      0.97 o 
  -8   5   6      264.05      280.50      4.54 o 
  -7   5   6       15.26       13.39      1.12 o 
  -6   5   6       32.57       30.90      1.11 o 
  -5   5   6       21.38       15.60      0.89 o 
  -4   5   6        4.96        7.55      0.61 o 
  -3   5   6      486.28      446.59      3.93 o 
  -2   5   6       28.50       30.70      0.80 o 
  -1   5   6      122.20      126.02      1.39 o 
   0   5   6      119.18      109.22      1.39 o 
   1   5   6      393.05      390.46      2.95 o 
   2   5   6      454.90      421.72      4.56 o 
   3   5   6       19.50       23.00      0.95 o 
   4   5   6       94.59       91.24      1.59 o 
   5   5   6       22.88       24.47      1.52 o 
   6   5   6       31.71       29.65      1.61 o 
   7   5   6        4.31        4.02      0.89 o 
   8   5   6        0.23        1.43      0.80 o 
   9   5   6        6.90        7.85      1.19 o 
  10   5   6        7.13        6.16      1.26 o 
  11   5   6        7.74        4.89      1.31 o 
  12   5   6        1.27        1.90      1.08 o 
 -11   6   6       58.81       51.11      6.04 o 
 -10   6   6        2.46        2.73      1.18 o 
  -9   6   6       16.20       19.97      1.82 o 
  -8   6   6       73.89       73.88      3.22 o 
  -7   6   6       19.50       16.70      1.85 o 
  -6   6   6        4.63        1.94      0.65 o 
  -5   6   6       13.16        7.57      0.90 o 
  -4   6   6        0.65        0.11      0.41 o 
  -3   6   6       46.40       44.96      1.92 o 
  -2   6   6      508.17      487.52      3.84 o 
  -1   6   6      191.98      194.22      2.05 o 
   0   6   6        0.00        0.50      0.34 o 
   1   6   6      156.79      152.67      1.81 o 
   2   6   6       27.85       28.59      1.12 o 
   3   6   6       34.50       35.73      1.16 o 
   4   6   6       50.55       46.37      1.57 o 
   5   6   6       17.25       18.73      2.84 o 
   6   6   6        6.31        5.32      1.36 o 
   7   6   6       42.62       42.02      2.06 o 
   8   6   6       19.94       22.29      1.65 o 
   9   6   6        5.91        7.70      1.46 o 
  10   6   6        0.06        0.21      1.05 o 
  11   6   6       17.69       20.69      2.19 o 
 -10   7   6       25.85       27.61      2.53 o 
  -9   7   6        4.20        1.02      2.29 o 
  -8   7   6        1.84        1.85      1.18 o 
  -7   7   6       58.80       67.88      3.32 o 
  -6   7   6       18.14       19.73      1.47 o 
  -5   7   6       36.62       36.84      1.85 o 
  -4   7   6       93.77       91.19      2.63 o 
  -3   7   6       47.16       44.28      1.67 o 
  -2   7   6      122.19      118.21      2.01 o 
  -1   7   6      197.83      195.86      2.80 o 
   0   7   6       85.71       86.58      1.85 o 
   1   7   6       12.72       14.59      0.95 o 
   2   7   6       50.79       52.14      1.56 o 
   3   7   6       25.31       28.54      1.42 o 
   4   7   6      140.00      151.06      3.88 o 
   5   7   6       14.13       17.64      1.58 o 
   6   7   6       25.92       28.86      1.98 o 
   7   7   6       10.89        9.01      1.36 o 
   8   7   6        5.22        2.59      1.66 o 
   9   7   6       98.95      111.45      3.94 o 
  10   7   6        1.70        3.37      2.80 o 
  -9   8   6      106.94      116.16      4.92 o 
  -8   8   6        5.66        6.36      2.54 o 
  -7   8   6       27.26       27.54      2.88 o 
  -6   8   6       44.58       43.00      2.20 o 
  -5   8   6       75.81       76.47      2.78 o 
  -4   8   6       56.29       49.46      2.76 o 
  -3   8   6        3.70        2.99      0.83 o 
  -2   8   6        8.18        8.75      1.15 o 
  -1   8   6        1.21        1.81      0.74 o 
   0   8   6        0.33       -0.33      1.02 o 
   1   8   6        0.12        0.86      0.75 o 
   2   8   6       14.17       17.95      1.71 o 
   3   8   6      236.11      251.02      6.51 o 
   4   8   6        2.31        2.04      0.85 o 
   5   8   6       24.24       24.49      1.52 o 
   6   8   6       11.00       15.29      4.30 o 
   7   8   6        4.58        5.79      1.90 o 
   8   8   6       11.38       13.10      3.34 o 
   9   8   6       64.92       72.07      3.90 o 
  -8   9   6        7.16        6.28      1.62 o 
  -7   9   6        3.82        4.18      3.06 o 
  -6   9   6        4.76        4.81      1.22 o 
  -5   9   6        1.57        2.53      1.13 o 
  -4   9   6       53.01       55.89      4.90 o 
  -3   9   6       58.70       59.45      4.03 o 
  -2   9   6      116.13      124.14      3.35 o 
  -1   9   6       10.39       13.33      1.42 o 
   0   9   6       10.60       10.54      1.58 o 
   1   9   6        0.68        1.27      0.97 o 
   2   9   6       34.53       38.99      2.32 o 
   3   9   6        1.30        0.63      2.13 o 
   4   9   6        4.85        4.48      1.17 o 
   5   9   6        0.13       -0.67      1.42 o 
   6   9   6       27.37       29.27      5.14 o 
   7   9   6        9.62        6.02      1.64 o 
   8   9   6        9.87       13.13      2.10 o 
  -6  10   6        0.35        3.57      2.60 o 
  -5  10   6        2.70        1.27      1.30 o 
  -4  10   6        4.29        2.05      1.17 o 
  -3  10   6       27.26       25.62      3.72 o 
  -2  10   6       21.55       24.03      3.15 o 
  -1  10   6        9.71       10.13      1.84 o 
   0  10   6        3.89        3.64      1.29 o 
   1  10   6       12.51       11.94      2.11 o 
   2  10   6        1.55        1.80      1.24 o 
   3  10   6       22.87       28.21      2.71 o 
   4  10   6       38.49       42.30      2.69 o 
   5  10   6       48.19       49.23      7.46 o 
   6  10   6        0.37        4.69      1.67 o 
  -3  11   6       11.36       11.91      1.91 o 
  -2  11   6        1.56        2.39      1.22 o 
  -1  11   6        3.01        3.52      1.52 o 
   0  11   6        0.42        0.08      1.46 o 
   1  11   6       11.76       12.80      2.12 o 
   2  11   6        4.32        5.67      1.73 o 
 -13   1   7       79.72       87.24      2.95 o 
 -12   1   7        0.72        1.45      0.92 o 
 -11   1   7       10.37        8.80      1.24 o 
 -10   1   7       33.31       36.86      1.62 o 
  -9   1   7       44.00       43.20      1.58 o 
  -8   1   7        1.64        2.21      0.64 o 
  -7   1   7      102.74       85.85      3.03 o 
  -6   1   7      122.81      114.90      1.57 o 
  -5   1   7       78.38       72.94      0.99 o 
  -4   1   7      882.96      794.81      6.65 o 
  -3   1   7       22.07       16.56      0.64 o 
  -2   1   7       23.33       23.64      0.56 o 
  -1   1   7       75.14       75.27      1.22 o 
   0   1   7      228.87      250.15      1.64 o 
   1   1   7      362.75      390.52      2.19 o 
   2   1   7      303.61      316.90      2.72 o 
   3   1   7      168.68      177.66      1.82 o 
   4   1   7        8.41       12.78      0.59 o 
   5   1   7        1.87        0.75      0.43 o 
   6   1   7        0.69        0.28      0.41 o 
   7   1   7        0.17        0.33      0.55 o 
   8   1   7        0.01        0.23      0.47 o 
   9   1   7       72.30       73.16      2.52 o 
  10   1   7       11.29        8.23      1.10 o 
  11   1   7       48.23       51.02      2.28 o 
  12   1   7        7.17        5.73      1.09 o 
  13   1   7        0.02       -0.83      0.83 o 
 -13   2   7      115.58      119.86      3.45 o 
 -12   2   7      186.91      194.81      9.69 o 
 -11   2   7        1.59        2.01      0.82 o 
 -10   2   7        6.76        5.73      1.53 o 
  -9   2   7       34.68       38.08      1.95 o 
  -8   2   7      101.53      100.80      3.47 o 
  -7   2   7      166.54      141.37      2.42 o 
  -6   2   7     1319.51     1322.55      9.30 o 
  -5   2   7      175.49      133.75      1.51 o 
  -4   2   7        1.10        1.87      0.26 o 
  -3   2   7      274.27      268.85      1.98 o 
  -2   2   7      199.51      213.13      1.50 o 
  -1   2   7       24.13       19.66      0.49 o 
   0   2   7      824.48      879.50      4.34 o 
   1   2   7       53.12       49.48      0.83 o 
   2   2   7      290.62      288.48      1.92 o 
   3   2   7        0.36        0.90      0.30 o 
   4   2   7       98.52       96.63      1.68 o 
   5   2   7       21.93       21.64      1.16 o 
   6   2   7       78.57       81.08      1.91 o 
   7   2   7       21.02       21.03      1.21 o 
   8   2   7       75.42       69.99      2.39 o 
   9   2   7        2.90        1.60      0.71 o 
  10   2   7        9.08        7.58      1.07 o 
  11   2   7        1.05        0.49      0.79 o 
  12   2   7       14.29        9.29      1.28 o 
 -13   3   7        0.86        1.58      1.08 o 
 -12   3   7       47.19       51.59     12.76 o 
 -11   3   7       30.43       29.53      1.72 o 
 -10   3   7       11.06       13.73      1.24 o 
  -9   3   7      142.47      132.06      3.49 o 
  -8   3   7        7.17        4.74      0.62 o 
  -7   3   7       40.75       39.97      1.21 o 
  -6   3   7       38.91       32.68      1.21 o 
  -5   3   7       59.61       42.47      0.98 o 
  -4   3   7       23.27       19.49      0.58 o 
  -3   3   7       51.87       50.77      0.80 o 
  -2   3   7        3.40        5.19      0.32 o 
  -1   3   7        0.00        0.66      0.21 o 
   0   3   7      343.68      358.16      2.46 o 
   1   3   7       59.24       57.49      0.85 o 
   2   3   7      297.70      320.68      2.52 o 
   3   3   7        2.09        1.11      0.34 o 
   4   3   7      300.35      299.43      3.61 o 
   5   3   7      117.34      116.52      2.56 o 
   6   3   7       12.23       18.64      1.79 o 
   7   3   7       48.25       48.72      2.50 o 
   8   3   7      129.58      134.39      3.48 o 
   9   3   7        0.10       -0.50      0.64 o 
  10   3   7       36.77       35.60      1.96 o 
  11   3   7        5.74        6.47      1.22 o 
  12   3   7       20.87       21.14      1.94 o 
 -12   4   7       25.60       28.53      2.60 o 
 -11   4   7        1.74        0.29      0.79 o 
 -10   4   7       48.52       55.15      2.08 o 
  -9   4   7        1.41        1.50      0.73 o 
  -8   4   7        0.21        0.21      0.58 o 
  -7   4   7        0.10        0.56      0.54 o 
  -6   4   7      143.48      133.82      2.49 o 
  -5   4   7       36.05       43.11      1.47 o 
  -4   4   7        0.02        0.01      0.33 o 
  -3   4   7      480.72      402.38      3.09 o 
  -2   4   7      223.01      202.67      1.83 o 
  -1   4   7       42.44       49.44      0.83 o 
   0   4   7        7.05        6.27      0.38 o 
   1   4   7       46.94       51.89      0.97 o 
   2   4   7       24.85       21.61      0.82 o 
   3   4   7      223.15      206.72      2.75 o 
   4   4   7      418.89      405.91      4.48 o 
   5   4   7        7.89        9.22      1.08 o 
   6   4   7       20.68       17.23      1.01 o 
   7   4   7       30.32       26.84      2.50 o 
   8   4   7      169.65      177.47      3.95 o 
   9   4   7        2.48        1.04      0.81 o 
  10   4   7        0.04        1.41      0.90 o 
  11   4   7        3.05        2.21      1.03 o 
  12   4   7        0.21        0.74      1.00 o 
 -12   5   7        4.20        2.93      1.62 o 
 -11   5   7        0.16        0.84      0.75 o 
 -10   5   7        0.13        1.08      0.80 o 
  -9   5   7        9.97       10.75      1.10 o 
  -8   5   7       34.42       39.17      1.69 o 
  -7   5   7        0.08        0.36      0.72 o 
  -6   5   7       45.92       52.67      1.74 o 
  -5   5   7      350.10      312.02      3.52 o 
  -4   5   7      221.92      203.25      3.13 o 
  -3   5   7       38.14       27.53      1.07 o 
  -2   5   7      134.28      121.95      1.54 o 
  -1   5   7      200.01      191.05      1.83 o 
   0   5   7        9.78        9.38      0.52 o 
   1   5   7       14.93       16.56      0.69 o 
   2   5   7      516.96      506.52      4.93 o 
   3   5   7      142.02      141.34      2.16 o 
   4   5   7       34.46       38.88      1.36 o 
   5   5   7       18.29       21.74      1.30 o 
   6   5   7       13.85       17.48      1.77 o 
   7   5   7      150.24      154.98      3.32 o 
   8   5   7       43.04       45.72      2.34 o 
   9   5   7       46.52       46.57      2.38 o 
  10   5   7       17.42       14.98      1.75 o 
  11   5   7        5.97        6.65      1.54 o 
 -11   6   7       10.19       10.23      3.59 o 
 -10   6   7       10.79       10.76      1.45 o 
  -9   6   7        7.45        8.63      1.36 o 
  -8   6   7        0.86        0.71      0.95 o 
  -7   6   7       41.89       47.89      5.63 o 
  -6   6   7      215.57      223.95      4.13 o 
  -5   6   7      138.43      125.71      3.06 o 
  -4   6   7        4.39        1.98      0.75 o 
  -3   6   7      247.13      244.12      4.08 o 
  -2   6   7       33.18       28.40      0.93 o 
  -1   6   7      935.80      910.68      6.66 o 
   0   6   7      370.18      365.87      3.10 o 
   1   6   7        0.41        0.58      0.32 o 
   2   6   7       79.68       79.62      1.73 o 
   3   6   7       87.88       90.58      1.91 o 
   4   6   7        2.85        2.09      0.63 o 
   5   6   7      129.75      126.63      3.95 o 
   6   6   7       61.34       66.26      2.84 o 
   7   6   7       61.17       58.76      2.28 o 
   8   6   7        0.00        0.83      0.96 o 
   9   6   7        0.96        0.27      1.06 o 
  10   6   7        2.04        1.67      1.21 o 
 -10   7   7       13.32       14.14      1.99 o 
  -9   7   7        0.84        0.68      2.34 o 
  -8   7   7        2.69        3.84      1.72 o 
  -7   7   7       35.45       32.79      2.54 o 
  -6   7   7       23.61       25.05      1.73 o 
  -5   7   7       61.41       60.84      3.90 o 
  -4   7   7       18.95       20.57      1.54 o 
  -3   7   7        0.10        0.40      0.62 o 
  -2   7   7        5.78        6.90      0.97 o 
  -1   7   7       19.60       19.12      1.17 o 
   0   7   7      189.37      189.18      3.67 o 
   1   7   7       81.21       80.79      2.32 o 
   2   7   7      141.20      141.86      2.65 o 
   3   7   7        2.58        2.34      0.76 o 
   4   7   7       74.68       73.36      2.11 o 
   5   7   7      167.57      180.89      4.21 o 
   6   7   7        6.54        4.93      1.22 o 
   7   7   7      172.38      176.90      4.86 o 
   8   7   7        0.17        1.12      1.15 o 
   9   7   7       23.74       25.48      2.39 o 
  10   7   7        2.96       -0.30      1.55 o 
  -9   8   7       39.99       44.38      4.28 o 
  -8   8   7       83.75       83.42      4.20 o 
  -7   8   7       10.88       11.96      2.20 o 
  -6   8   7        3.22        2.23      1.03 o 
  -5   8   7       62.43       61.04      2.59 o 
  -4   8   7       12.77       14.82      1.49 o 
  -3   8   7       47.16       44.08      2.78 o 
  -2   8   7      115.75      120.98      3.21 o 
  -1   8   7        0.07        0.47      0.66 o 
   0   8   7        2.88        2.45      0.77 o 
   1   8   7       78.48       76.07      2.72 o 
   2   8   7       36.94       36.46      1.75 o 
   3   8   7       15.50       16.71      1.32 o 
   4   8   7        3.50        5.46      1.05 o 
   5   8   7       12.69       15.74      2.26 o 
   6   8   7        9.91        8.80      2.83 o 
   7   8   7        4.26        3.18      3.85 o 
   8   8   7       11.55       11.02      2.32 o 
  -7   9   7      150.61      160.25     12.42 o 
  -6   9   7       10.75       11.45      1.47 o 
  -5   9   7        7.15        8.28      2.43 o 
  -4   9   7       86.30       77.10      8.52 o 
  -3   9   7       17.81       19.48      2.17 o 
  -2   9   7       14.10       14.08      2.69 o 
  -1   9   7       48.73       53.02      2.52 o 
   0   9   7        6.74        7.27      1.34 o 
   1   9   7       24.01       28.14      2.02 o 
   2   9   7        0.80        3.06      1.19 o 
   3   9   7        5.92        8.22      1.30 o 
   4   9   7        1.93        2.61      2.06 o 
   5   9   7        1.80        2.92      1.68 o 
   6   9   7        0.01        0.41      2.66 o 
   7   9   7       31.86       43.78      5.69 o 
  -5  10   7        1.18        2.43      1.34 o 
  -4  10   7        3.86        2.55      1.25 o 
  -3  10   7        0.37        2.14      1.00 o 
  -2  10   7        0.06        0.28      2.14 o 
  -1  10   7       50.38       53.55      3.11 o 
   0  10   7        0.55        0.40      1.33 o 
   1  10   7        1.13       -0.98      1.10 o 
   2  10   7        0.83        1.39      1.32 o 
   3  10   7       22.43       19.88      2.41 o 
   4  10   7        4.97        5.99      1.62 o 
   5  10   7        0.01        0.11      1.70 o 
   0  11   7       35.97       45.87      5.04 o 
 -13   0   8       46.74       44.78      8.88 o 
 -12   0   8       10.45       12.87      3.65 o 
 -11   0   8       80.54       83.66      4.06 o 
 -10   0   8      149.43      151.99      4.26 o 
  -9   0   8       23.68       22.22      1.99 o 
  -8   0   8       63.68       56.40      2.57 o 
  -7   0   8       27.05       16.74      1.65 o 
  -6   0   8        0.86        0.66      0.37 o 
  -5   0   8      689.91      638.45      6.06 o 
  -4   0   8      628.17      589.94      4.67 o 
  -3   0   8        0.56        2.09      0.37 o 
  -2   0   8     1398.42     1276.76      9.10 o 
  -1   0   8      180.74      167.46      1.91 o 
   0   0   8       51.75       50.45      1.22 o 
   1   0   8      118.80      120.86      1.64 o 
   2   0   8      206.00      209.83      3.61 o 
   3   0   8       89.24      111.24      2.38 o 
   4   0   8      513.46      530.57      8.45 o 
   5   0   8      261.82      263.88      5.37 o 
   6   0   8        9.40        6.77      1.10 o 
   7   0   8       32.73       33.99      2.23 o 
   8   0   8        3.88        2.70      0.99 o 
   9   0   8      164.29      178.61      5.60 o 
  10   0   8        8.80        7.64      2.03 o 
  11   0   8        1.48        0.55      1.16 o 
  12   0   8        2.99        1.95      1.40 o 
 -13   1   8      206.37      208.77      4.75 o 
 -12   1   8        1.56        2.57      1.03 o 
 -11   1   8       44.19       45.19      1.88 o 
 -10   1   8      109.91      123.15      2.76 o 
  -9   1   8       37.66       39.98      1.76 o 
  -8   1   8       21.06       20.78      1.33 o 
  -7   1   8       19.02       15.69      1.16 o 
  -6   1   8      278.21      259.80      2.67 o 
  -5   1   8       52.19       49.45      0.93 o 
  -4   1   8     2373.22     2284.65     12.39 o 
  -3   1   8       35.99       32.18      0.73 o 
  -2   1   8      103.62      102.56      1.01 o 
  -1   1   8      175.94      176.32      1.45 o 
   0   1   8      429.56      428.19      2.57 o 
   1   1   8      124.13      137.11      1.70 o 
   2   1   8      453.55      457.96      5.21 o 
   3   1   8        4.72        4.54      0.39 o 
   4   1   8      110.47      108.40      1.79 o 
   5   1   8       24.28       29.10      1.33 o 
   6   1   8       13.77       15.13      1.08 o 
   7   1   8        0.38       -0.20      0.42 o 
   8   1   8        0.32       -0.05      0.55 o 
   9   1   8       27.81       29.94      1.74 o 
  10   1   8        1.02        1.10      0.76 o 
  11   1   8       28.51       22.15      1.77 o 
  12   1   8        2.98        2.46      0.99 o 
 -13   2   8       51.73       51.40     10.79 o 
 -12   2   8        3.86        2.81      0.98 o 
 -11   2   8      182.01      198.86      8.22 o 
 -10   2   8       20.20       22.88      1.47 o 
  -9   2   8        0.88        0.45      0.70 o 
  -8   2   8       17.44       18.07      1.27 o 
  -7   2   8       64.01       56.42      1.35 o 
  -6   2   8      137.56      120.83      2.04 o 
  -5   2   8       27.40       14.37      0.84 o 
  -4   2   8      104.93       88.92      1.18 o 
  -3   2   8        5.09        5.84      0.32 o 
  -2   2   8      164.39      148.55      1.75 o 
  -1   2   8        1.40        1.54      0.25 o 
   0   2   8      121.07      129.19      1.68 o 
   1   2   8        8.96       11.02      0.46 o 
   2   2   8       39.28       37.77      0.98 o 
   3   2   8        9.26        9.31      0.60 o 
   4   2   8      158.25      162.07      2.33 o 
   5   2   8       18.45       17.28      0.98 o 
   6   2   8       11.11       12.12      1.00 o 
   7   2   8       30.78       32.63      1.52 o 
   8   2   8       78.03       77.12      2.63 o 
   9   2   8       20.81       19.82      1.84 o 
  10   2   8        7.07        5.72      1.09 o 
  11   2   8       29.96       27.96      2.00 o 
  12   2   8       31.64       29.67      2.68 o 
 -12   3   8        0.00       -0.20      0.85 o 
 -11   3   8      178.69      180.13      5.64 o 
 -10   3   8        9.95        8.67      1.12 o 
  -9   3   8        1.48       -0.27      0.66 o 
  -8   3   8        0.03       -0.44      0.60 o 
  -7   3   8        5.87        6.37      0.73 o 
  -6   3   8       52.22       45.46      1.20 o 
  -5   3   8      142.43      109.88      1.83 o 
  -4   3   8       73.34       60.19      1.27 o 
  -3   3   8       24.93       34.86      0.99 o 
  -2   3   8        5.12        7.18      0.39 o 
  -1   3   8      463.71      413.74      2.65 o 
   0   3   8        0.22        0.50      0.23 o 
   1   3   8       76.10       83.13      1.09 o 
   2   3   8      181.98      183.70      3.82 o 
   3   3   8       17.15       19.85      0.83 o 
   4   3   8      203.84      204.33      2.90 o 
   5   3   8      595.94      604.44      6.17 o 
   6   3   8      200.51      214.78      3.87 o 
   7   3   8       17.05       20.84      1.46 o 
   8   3   8      116.70      116.38      3.20 o 
   9   3   8       19.52       16.49      1.56 o 
  10   3   8       87.32       83.66      2.84 o 
  11   3   8        3.93        4.91      1.66 o 
  12   3   8        2.67        2.31      1.16 o 
 -12   4   8        0.39        0.10      0.83 o 
 -11   4   8        9.36        6.67      1.12 o 
 -10   4   8        2.43        3.07      0.86 o 
  -9   4   8       25.40       24.63      1.46 o 
  -8   4   8       51.25       50.20      1.59 o 
  -7   4   8        1.75        1.52      0.60 o 
  -6   4   8        5.36        6.34      0.74 o 
  -5   4   8       82.30       77.92      1.55 o 
  -4   4   8        5.54        4.75      0.49 o 
  -3   4   8      257.62      232.48      4.07 o 
  -2   4   8       18.09       24.03      0.62 o 
  -1   4   8      119.23      100.03      1.25 o 
   0   4   8      235.28      212.95      2.00 o 
   1   4   8        4.76        4.19      0.44 o 
   2   4   8      446.51      435.93      4.58 o 
   3   4   8      784.80      783.83      6.56 o 
   4   4   8      410.85      396.91      4.67 o 
   5   4   8        0.85        0.67      0.55 o 
   6   4   8       82.34       81.59      2.15 o 
   7   4   8        0.00        0.48      1.35 o 
   8   4   8      302.09      302.04      5.63 o 
   9   4   8        1.31        1.18      0.89 o 
  10   4   8       72.21       60.62      2.83 o 
  11   4   8        0.16        0.25      1.00 o 
 -11   5   8       66.36       72.30      2.69 o 
 -10   5   8       26.25       23.50      1.47 o 
  -9   5   8       11.63       10.50      1.28 o 
  -8   5   8       45.38       49.98      2.69 o 
  -7   5   8        1.10        1.71      0.84 o 
  -6   5   8       35.01       30.01      1.34 o 
  -5   5   8       11.84       10.93      0.94 o 
  -4   5   8       85.42       72.54      1.68 o 
  -3   5   8      135.48      106.62      1.83 o 
  -2   5   8        1.03        2.14      0.48 o 
  -1   5   8        8.41       10.38      0.99 o 
   0   5   8      172.46      168.59      2.19 o 
   1   5   8        0.91        1.36      0.49 o 
   2   5   8       85.23       76.04      2.41 o 
   3   5   8       19.61       17.76      0.98 o 
   4   5   8       65.34       68.63      1.74 o 
   5   5   8       93.70       94.24      2.32 o 
   6   5   8        4.66        4.48      0.88 o 
   7   5   8       12.52       11.79      1.25 o 
   8   5   8       31.76       28.72      2.03 o 
   9   5   8       10.55       11.18      1.67 o 
  10   5   8      161.40      140.75      4.31 o 
  11   5   8        4.47        4.16      1.34 o 
 -10   6   8        2.70        2.44      1.06 o 
  -9   6   8        0.25        0.33      1.06 o 
  -8   6   8        0.16        1.60      0.97 o 
  -7   6   8        4.14        5.43      1.16 o 
  -6   6   8      152.25      161.09      3.47 o 
  -5   6   8        0.24       -0.04      0.55 o 
  -4   6   8        9.82       12.54      1.27 o 
  -3   6   8       29.97       29.88      1.19 o 
  -2   6   8        1.67        0.70      0.48 o 
  -1   6   8       10.99       16.78      2.66 o 
   0   6   8      215.86      214.25      3.66 o 
   1   6   8       31.07       36.36      1.30 o 
   2   6   8       13.14       13.92      1.25 o 
   3   6   8       12.39       14.02      1.13 o 
   4   6   8       20.10       20.46      1.14 o 
   5   6   8       16.35       16.23      1.54 o 
   6   6   8       41.97       43.91      2.36 o 
   7   6   8       82.89       91.36      3.45 o 
   8   6   8        0.26       -0.92      0.92 o 
   9   6   8        0.11        1.71      1.55 o 
  10   6   8        2.38        1.81      1.29 o 
 -10   7   8       33.24       30.76      2.13 o 
  -9   7   8       95.20       93.85      3.74 o 
  -8   7   8        4.67        4.07      1.52 o 
  -7   7   8       10.03       14.71      2.35 o 
  -6   7   8       59.07       64.77      2.37 o 
  -5   7   8       26.42       29.29      1.88 o 
  -4   7   8        6.86        6.44      1.28 o 
  -3   7   8       46.52       54.75      1.82 o 
  -2   7   8        0.59        0.38      0.63 o 
  -1   7   8        0.24        1.18      0.60 o 
   0   7   8      193.54      192.54      3.66 o 
   1   7   8      236.16      247.53      3.77 o 
   2   7   8      115.88      118.40      2.87 o 
   3   7   8       29.00       27.98      1.44 o 
   4   7   8        2.01        3.51      0.74 o 
   5   7   8       99.54      102.84      3.93 o 
   6   7   8        2.03        2.80      1.30 o 
   7   7   8        9.04        7.27      2.23 o 
   8   7   8       12.11        8.67      1.71 o 
   9   7   8        0.01       -0.05      1.78 o 
  -8   8   8       13.95       17.91      3.92 o 
  -7   8   8        0.00        1.71      1.64 o 
  -6   8   8       47.04       51.31      2.44 o 
  -5   8   8       24.14       21.66      1.87 o 
  -4   8   8       24.85       21.81      2.51 o 
  -3   8   8       12.83        8.72      1.10 o 
  -2   8   8        5.08        6.96      1.10 o 
  -1   8   8        6.52        5.33      1.12 o 
   0   8   8      128.16      131.34      3.12 o 
   1   8   8       52.05       51.41      2.34 o 
   2   8   8      107.88      108.50      4.52 o 
   3   8   8       12.57       12.82      1.46 o 
   4   8   8        4.65        5.10      1.19 o 
   5   8   8        0.06        3.72      1.66 o 
   6   8   8        5.31        5.11      2.87 o 
   7   8   8       14.02       14.28      2.25 o 
   8   8   8       26.56       31.61      3.35 o 
  -7   9   8       34.35       42.65      6.48 o 
  -6   9   8        7.56        8.18      1.40 o 
  -5   9   8       26.80       25.98      2.59 o 
  -4   9   8        0.23        1.13      1.10 o 
  -3   9   8       28.69       27.56      2.37 o 
  -2   9   8       65.65       58.04      3.12 o 
  -1   9   8       14.43       14.91      3.82 o 
   0   9   8        0.25        2.36      1.35 o 
   1   9   8       19.80       19.97      1.93 o 
   2   9   8        8.89        3.62      4.03 o 
   3   9   8       26.92       26.56      2.67 o 
   4   9   8        8.83        8.24      1.37 o 
   5   9   8       48.05       51.25      6.27 o 
   6   9   8        0.90        1.37      1.67 o 
  -4  10   8        0.68        2.21      1.23 o 
  -3  10   8        1.09        1.13      0.92 o 
  -2  10   8       13.72       18.93      2.43 o 
  -1  10   8       46.30       47.99      3.41 o 
   0  10   8       61.70       65.62      4.10 o 
   1  10   8       74.42       91.44      9.79 o 
   2  10   8        0.11        0.44      1.12 o 
   3  10   8        9.00        7.17      2.88 o 
   4  10   8       20.31       21.71      2.37 o 
 -12   1   9        5.51        4.44      2.07 o 
 -11   1   9       26.06       27.52      1.71 o 
 -10   1   9      139.93      153.44      3.21 o 
  -9   1   9        8.29        7.65      1.09 o 
  -8   1   9      138.20      141.95      2.97 o 
  -7   1   9       17.29       15.86      1.14 o 
  -6   1   9        2.21        0.44      0.61 o 
  -5   1   9        0.08        0.02      0.31 o 
  -4   1   9      727.70      708.35      4.31 o 
  -3   1   9      436.19      400.37      2.64 o 
  -2   1   9      354.10      328.63      2.32 o 
  -1   1   9       34.38       35.89      0.73 o 
   0   1   9       34.30       38.77      0.77 o 
   1   1   9        1.11        1.50      0.29 o 
   2   1   9        8.56       10.24      0.62 o 
   3   1   9      161.01      161.41      2.09 o 
   4   1   9        8.41        8.02      0.70 o 
   5   1   9        0.12        0.37      0.52 o 
   6   1   9        4.89        4.00      0.69 o 
   7   1   9       14.42       12.53      1.21 o 
   8   1   9        1.51        1.38      0.67 o 
   9   1   9        5.29        3.03      0.83 o 
  10   1   9        0.75        0.10      0.74 o 
  11   1   9       18.45       17.48      2.00 o 
  12   1   9        2.44        0.99      0.97 o 
 -12   2   9       22.17       20.71      1.66 o 
 -11   2   9      199.44      223.60      4.39 o 
 -10   2   9      141.68      146.31      3.16 o 
  -9   2   9       28.17       27.00      2.52 o 
  -8   2   9        0.23        0.99      0.69 o 
  -7   2   9       88.55       85.69      1.84 o 
  -6   2   9        2.85        3.27      0.73 o 
  -5   2   9      439.42      387.98      2.94 o 
  -4   2   9        2.76        3.16      0.40 o 
  -3   2   9        5.91        8.52      0.42 o 
  -2   2   9       60.68       49.70      1.37 o 
  -1   2   9        0.09        0.35      0.23 o 
   0   2   9        6.91        9.51      0.46 o 
   1   2   9        5.93        3.06      0.40 o 
   2   2   9       73.62       76.52      1.23 o 
   3   2   9       62.59       64.88      1.80 o 
   4   2   9       22.33       24.43      1.11 o 
   5   2   9        0.08        0.55      0.49 o 
   6   2   9       72.04       75.10      2.07 o 
   7   2   9       60.08       65.75      2.03 o 
   8   2   9       55.08       57.56      5.08 o 
   9   2   9        0.15       -0.41      0.81 o 
  10   2   9        4.01        4.81      1.08 o 
  11   2   9       28.91       26.24      2.21 o 
  12   2   9        5.61        4.78      1.34 o 
 -12   3   9       31.18       35.42      2.06 o 
 -11   3   9       85.52       95.94      4.49 o 
 -10   3   9       80.74       81.83      3.32 o 
  -9   3   9       51.54       47.06      1.76 o 
  -8   3   9        8.30        8.02      0.92 o 
  -7   3   9       10.45        9.32      0.90 o 
  -6   3   9        0.60        0.39      0.86 o 
  -5   3   9       32.08       23.12      0.84 o 
  -4   3   9      183.54      190.12      2.10 o 
  -3   3   9      277.00      245.09      2.23 o 
  -2   3   9        0.36        0.21      0.27 o 
  -1   3   9      281.87      234.86      1.89 o 
   0   3   9       57.40       54.90      1.00 o 
   1   3   9        0.55        1.69      0.38 o 
   2   3   9        3.41        5.21      0.67 o 
   3   3   9        3.66        3.03      0.59 o 
   4   3   9       71.92       74.86      1.69 o 
   5   3   9      318.50      317.95      4.05 o 
   6   3   9      348.62      348.93      5.43 o 
   7   3   9        2.41        0.36      0.74 o 
   8   3   9        0.85       -0.51      0.77 o 
   9   3   9        0.00        0.02      0.77 o 
  10   3   9        0.16        1.14      0.97 o 
  11   3   9        0.09        0.52      1.01 o 
 -11   4   9        0.50        1.41      0.85 o 
 -10   4   9        0.12       -0.83      0.83 o 
  -9   4   9       14.97       14.89      1.82 o 
  -8   4   9        4.68        7.12      1.34 o 
  -7   4   9       61.52       59.89      2.13 o 
  -6   4   9        4.21        1.94      0.83 o 
  -5   4   9        0.29        0.53      0.45 o 
  -4   4   9        2.48        3.78      0.44 o 
  -3   4   9      198.44      156.67      2.48 o 
  -2   4   9      175.41      157.88      2.04 o 
  -1   4   9      111.85       81.92      1.16 o 
   0   4   9        8.26        7.77      0.61 o 
   1   4   9        9.01        8.33      0.61 o 
   2   4   9      139.81      145.36      2.35 o 
   3   4   9       74.94       78.73      1.59 o 
   4   4   9       48.76       47.48      1.88 o 
   5   4   9       57.22       61.27      2.05 o 
   6   4   9       23.30       31.07      2.02 o 
   7   4   9        1.55        3.22      0.95 o 
   8   4   9       68.10       70.62      3.09 o 
   9   4   9       49.31       48.47      2.76 o 
  10   4   9       40.10       34.39      2.53 o 
  11   4   9        4.07        3.48      1.30 o 
 -11   5   9        3.61        3.38      1.11 o 
 -10   5   9       10.57       12.17      1.68 o 
  -9   5   9       11.59        9.49      1.72 o 
  -8   5   9       74.34       81.92      3.14 o 
  -7   5   9       17.19       22.07      1.74 o 
  -6   5   9        0.51        0.92      0.64 o 
  -5   5   9        4.32        4.02      0.83 o 
  -4   5   9        3.54        2.87      0.68 o 
  -3   5   9       42.55       33.33      1.41 o 
  -2   5   9        4.24        2.97      0.62 o 
  -1   5   9       82.07       75.59      1.57 o 
   0   5   9       40.84       41.05      1.06 o 
   1   5   9      212.42      214.81      2.51 o 
   2   5   9        0.30        1.27      0.52 o 
   3   5   9       13.62       13.72      0.98 o 
   4   5   9        5.93        5.93      1.00 o 
   5   5   9        6.23        6.03      1.04 o 
   6   5   9        4.92        5.10      0.99 o 
   7   5   9        0.64       -0.23      0.73 o 
   8   5   9       48.40       53.64      2.99 o 
   9   5   9       44.58       42.36      3.14 o 
  10   5   9      119.43      112.03      3.99 o 
 -10   6   9        5.94        3.29      1.18 o 
  -9   6   9       42.88       45.07      2.66 o 
  -8   6   9        1.95        0.39      1.22 o 
  -7   6   9        9.43        9.34      2.82 o 
  -6   6   9       66.07       73.80      3.41 o 
  -5   6   9        6.08        3.44      0.83 o 
  -4   6   9       33.17       30.85      1.80 o 
  -3   6   9      105.52       96.69      2.11 o 
  -2   6   9       87.58       80.76      1.81 o 
  -1   6   9       13.28       15.19      1.13 o 
   0   6   9        9.31       11.26      0.85 o 
   1   6   9      115.21      114.82      3.54 o 
   2   6   9        3.76        3.89      0.77 o 
   3   6   9       19.08       18.79      1.23 o 
   4   6   9       72.39       73.81      2.11 o 
   5   6   9       47.26       50.88      3.66 o 
   6   6   9       64.01       70.21      2.76 o 
   7   6   9       46.62       49.89      3.09 o 
   8   6   9        0.11        0.06      1.18 o 
   9   6   9       69.96       71.35      3.59 o 
  -9   7   9        7.55        8.76      3.44 o 
  -8   7   9       37.11       39.09      2.94 o 
  -7   7   9        1.55        2.87      1.70 o 
  -6   7   9       39.40       40.75      2.21 o 
  -5   7   9       26.18       32.54      2.20 o 
  -4   7   9       64.55       70.30      3.00 o 
  -3   7   9       23.92       21.85      1.33 o 
  -2   7   9       22.38       24.10      1.90 o 
  -1   7   9       80.44       76.44      2.54 o 
   0   7   9        0.09        1.69      0.69 o 
   1   7   9      171.63      167.83      2.83 o 
   2   7   9       63.60       65.32      2.01 o 
   3   7   9       12.35       14.26      1.16 o 
   4   7   9        0.00        0.91      0.89 o 
   5   7   9        5.53        7.45      1.43 o 
   6   7   9       22.01       22.44      2.25 o 
   7   7   9       46.71       54.20      3.12 o 
   8   7   9       11.85       15.22      2.07 o 
  -8   8   9      219.16      225.70      7.54 o 
  -7   8   9       13.15       16.82      4.86 o 
  -6   8   9       53.54       54.86      3.27 o 
  -5   8   9      102.49      108.60      3.43 o 
  -4   8   9       73.76       74.79      5.89 o 
  -3   8   9       39.59       38.43      2.11 o 
  -2   8   9       49.34       55.20      2.98 o 
  -1   8   9        0.79        1.55      0.76 o 
   0   8   9        2.24        3.35      0.85 o 
   1   8   9       69.05       69.18      2.64 o 
   2   8   9       85.85       90.16      3.08 o 
   3   8   9        9.23        9.05      2.13 o 
   4   8   9       32.73       32.16      2.04 o 
   5   8   9       15.79       16.50      3.03 o 
   6   8   9        0.00        1.49      2.64 o 
   7   8   9       17.54       20.33      8.03 o 
  -6   9   9        6.57        7.92      3.09 o 
  -5   9   9       17.52       19.25      4.09 o 
  -4   9   9        0.37        0.25      1.15 o 
  -3   9   9       56.99       55.15      2.89 o 
  -2   9   9        4.44        4.54      1.52 o 
  -1   9   9        3.14        4.05      1.48 o 
   0   9   9       51.55       45.82      3.18 o 
   1   9   9        1.99        1.44      1.20 o 
   2   9   9        1.05       -0.23      1.27 o 
   3   9   9        5.39        5.06      1.26 o 
   4   9   9       25.52       29.42      2.92 o 
   5   9   9        2.63        1.86      3.76 o 
  -3  10   9       10.21        9.35      1.77 o 
  -2  10   9       22.81       20.12      2.96 o 
  -1  10   9        4.66        2.69      1.55 o 
   0  10   9        4.06        2.17      1.37 o 
   1  10   9       24.68       26.77      2.93 o 
   2  10   9       21.79       20.61      5.44 o 
 -12   0  10      144.80      168.16      5.07 o 
 -11   0  10       75.72       69.82      3.41 o 
 -10   0  10       23.59       21.95      2.33 o 
  -9   0  10       23.71       25.37      2.43 o 
  -8   0  10      759.01      861.25     16.92 o 
  -7   0  10      284.71      284.06      5.53 o 
  -6   0  10        0.98        0.84      1.03 o 
  -5   0  10       54.57       54.53      1.58 o 
  -4   0  10      269.89      271.63      2.87 o 
  -3   0  10      136.96      136.72      1.92 o 
  -2   0  10     5528.06     5306.02     36.77 o 
  -1   0  10       15.86       16.49      1.15 o 
   0   0  10       26.73       26.08      1.16 o 
   1   0  10      370.52      383.37      4.31 o 
   2   0  10      140.42      145.77      3.27 o 
   3   0  10      171.05      186.03      3.28 o 
   4   0  10      409.72      422.61      7.78 o 
   5   0  10       85.70       92.48      3.33 o 
   6   0  10       22.89       23.93      3.54 o 
   7   0  10        6.75        7.19      1.38 o 
   8   0  10        1.87        1.79      1.03 o 
   9   0  10        0.00        0.55      1.16 o 
  10   0  10        0.36        0.67      1.20 o 
  11   0  10        1.41        0.39      1.55 o 
 -12   1  10       19.97       16.33      1.61 o 
 -11   1  10        5.19        5.43      1.19 o 
 -10   1  10        7.02        7.28      1.17 o 
  -9   1  10       62.38       72.95      2.59 o 
  -8   1  10        5.75        4.91      0.95 o 
  -7   1  10       31.38       32.20      1.43 o 
  -6   1  10       55.68       51.69      1.18 o 
  -5   1  10       80.96       73.35      1.31 o 
  -4   1  10       90.10       90.45      2.06 o 
  -3   1  10       18.09       16.01      1.02 o 
  -2   1  10        0.55        0.59      0.31 o 
  -1   1  10        2.20        2.35      0.41 o 
   0   1  10      632.16      593.88      4.38 o 
   1   1  10       12.93       12.46      0.60 o 
   2   1  10        2.74        2.60      0.59 o 
   3   1  10        0.09        0.68      0.42 o 
   4   1  10       13.85       15.43      0.93 o 
   5   1  10       64.45       62.86      1.96 o 
   6   1  10      182.27      184.81      3.42 o 
   7   1  10        8.48        7.48      0.99 o 
   8   1  10       21.72       22.04      1.52 o 
   9   1  10       33.89       34.28      2.32 o 
  10   1  10       28.15       24.83      2.34 o 
  11   1  10       26.96       21.45      3.45 o 
 -12   2  10       22.76       26.28      1.82 o 
 -11   2  10      146.09      158.97      3.29 o 
 -10   2  10        2.29        1.64      0.88 o 
  -9   2  10       19.55       20.62      1.47 o 
  -8   2  10        0.69        1.21      0.75 o 
  -7   2  10        0.19        0.36      0.65 o 
  -6   2  10       74.01       72.58      2.14 o 
  -5   2  10        9.42        6.33      0.69 o 
  -4   2  10       73.00       64.13      1.41 o 
  -3   2  10        1.39        0.74      0.31 o 
  -2   2  10      225.39      215.23      2.63 o 
  -1   2  10       14.58       10.02      0.59 o 
   0   2  10       75.45       75.53      1.25 o 
   1   2  10      172.93      151.44      2.06 o 
   2   2  10       10.40       11.55      0.68 o 
   3   2  10       11.65       11.70      1.09 o 
   4   2  10        0.52        0.60      0.48 o 
   5   2  10        7.70        5.54      0.82 o 
   6   2  10       58.96       60.23      1.99 o 
   7   2  10      323.91      328.90      5.99 o 
   8   2  10       89.13       92.58      5.27 o 
   9   2  10        0.24        0.13      0.74 o 
  10   2  10       14.38       13.97      1.57 o 
  11   2  10       12.81       14.23      1.84 o 
 -11   3  10       56.95       62.95      2.43 o 
 -10   3  10        0.00        1.38      0.88 o 
  -9   3  10      109.73      121.70      4.50 o 
  -8   3  10       21.36       21.58      1.39 o 
  -7   3  10        0.30        1.02      0.62 o 
  -6   3  10        3.57        4.07      0.84 o 
  -5   3  10       14.09       12.73      0.75 o 
  -4   3  10       13.78       10.54      0.63 o 
  -3   3  10       50.20       38.36      1.32 o 
  -2   3  10        9.56        7.04      0.59 o 
  -1   3  10      193.05      160.69      2.39 o 
   0   3  10        0.43        0.13      0.34 o 
   1   3  10       93.43       82.34      1.45 o 
   2   3  10      146.56      142.27      2.06 o 
   3   3  10        1.67        1.66      0.55 o 
   4   3  10       51.80       53.44      1.67 o 
   5   3  10       72.06       68.28      1.89 o 
   6   3  10       95.66       97.76      3.16 o 
   7   3  10        8.24        9.24      1.32 o 
   8   3  10       17.85       16.45      1.63 o 
   9   3  10        0.87        1.24      0.96 o 
  10   3  10        8.11        6.43      2.35 o 
  11   3  10        9.13       10.05      1.93 o 
 -11   4  10        0.62        1.17      0.84 o 
 -10   4  10       33.76       34.96      2.49 o 
  -9   4  10      331.26      354.83      5.42 o 
  -8   4  10       70.55       69.69      2.41 o 
  -7   4  10        0.64        1.77      0.96 o 
  -6   4  10        5.16        5.59      1.01 o 
  -5   4  10       21.88       22.29      1.20 o 
  -4   4  10      148.50      150.02      3.59 o 
  -3   4  10      111.60       99.05      1.74 o 
  -2   4  10       81.04       79.72      1.39 o 
  -1   4  10      110.84       90.80      1.51 o 
   0   4  10        0.18       -0.06      0.37 o 
   1   4  10      104.86      104.14      1.74 o 
   2   4  10       60.41       62.98      2.05 o 
   3   4  10        5.39        4.34      0.72 o 
   4   4  10      200.53      202.23      3.57 o 
   5   4  10       84.34       80.18      2.25 o 
   6   4  10       10.84       10.39      1.12 o 
   7   4  10       47.68       49.29      2.22 o 
   8   4  10        1.09        1.17      1.00 o 
   9   4  10       11.18        9.43      1.58 o 
  10   4  10        7.71        7.53      1.54 o 
 -10   5  10        1.35        0.52      1.09 o 
  -9   5  10       12.25       12.10      1.50 o 
  -8   5  10        5.96        5.89      1.49 o 
  -7   5  10        0.10        1.11      0.90 o 
  -6   5  10        6.74        7.07      1.20 o 
  -5   5  10        1.18        1.92      0.72 o 
  -4   5  10        0.00        0.03      0.64 o 
  -3   5  10       12.43        9.60      0.98 o 
  -2   5  10        1.14        1.18      0.47 o 
  -1   5  10        4.42        5.69      0.68 o 
   0   5  10        2.05        2.94      0.56 o 
   1   5  10        8.46        8.07      0.83 o 
   2   5  10        0.16        0.32      0.90 o 
   3   5  10        4.30        2.98      0.76 o 
   4   5  10       76.71       76.33      2.54 o 
   5   5  10       99.12      100.13      2.88 o 
   6   5  10       66.97       64.04      4.09 o 
   7   5  10        5.50        5.15      1.74 o 
   8   5  10       14.10       15.31      2.12 o 
   9   5  10       17.77       18.47      2.14 o 
  10   5  10       67.88       61.31      3.35 o 
  -9   6  10        0.58        1.49      1.13 o 
  -8   6  10       44.23       50.92      3.40 o 
  -7   6  10       30.67       26.89      4.05 o 
  -6   6  10        2.62        2.90      1.07 o 
  -5   6  10        0.02        0.94      0.73 o 
  -4   6  10       24.29       21.70      1.36 o 
  -3   6  10        0.12        0.43      0.56 o 
  -2   6  10       15.42       11.03      1.35 o 
  -1   6  10        3.86        4.34      1.31 o 
   0   6  10        0.25        1.20      0.51 o 
   1   6  10        3.33        3.52      0.70 o 
   2   6  10       44.35       50.82      1.96 o 
   3   6  10       21.73       23.71      1.43 o 
   4   6  10        3.60        4.66      1.02 o 
   5   6  10        0.42        0.88      0.92 o 
   6   6  10       12.55       13.34      1.85 o 
   7   6  10       11.26       15.15      1.98 o 
   8   6  10       13.67       13.58      2.99 o 
   9   6  10        6.38        4.16      1.70 o 
  -8   7  10        5.57        4.10      2.49 o 
  -7   7  10        0.11        0.40      1.79 o 
  -6   7  10      109.66      122.31      4.32 o 
  -5   7  10        6.30        6.88      1.35 o 
  -4   7  10      292.89      316.19      5.21 o 
  -3   7  10        9.75        8.55      1.05 o 
  -2   7  10       16.72       17.94      1.69 o 
  -1   7  10       13.22       11.38      1.32 o 
   0   7  10      109.77      121.91      3.30 o 
   1   7  10        6.86        8.24      0.96 o 
   2   7  10      210.00      208.47      3.65 o 
   3   7  10       52.25       55.51      2.00 o 
   4   7  10        0.27        2.91      1.79 o 
   5   7  10        5.79        7.14      1.49 o 
   6   7  10        0.76        3.05      1.46 o 
   7   7  10        2.03        5.82      1.60 o 
   8   7  10        0.05        2.15      1.44 o 
  -7   8  10      124.62      140.65      4.72 o 
  -6   8  10      116.82      125.22      4.37 o 
  -5   8  10        3.61        5.72      1.32 o 
  -4   8  10        0.51        0.61      0.92 o 
  -3   8  10       23.42       24.10      2.26 o 
  -2   8  10       77.11       75.60      3.46 o 
  -1   8  10       17.83       20.05      2.39 o 
   0   8  10       19.96       18.73      2.37 o 
   1   8  10       34.59       33.53      2.09 o 
   2   8  10       58.31       59.17      4.01 o 
   3   8  10      184.35      197.77      4.63 o 
   4   8  10      121.04      122.69      5.52 o 
   5   8  10        0.03        1.53      1.86 o 
   6   8  10        3.73        5.23      1.65 o 
  -5   9  10        2.87        3.08      1.38 o 
  -4   9  10        0.01        0.77      1.25 o 
  -3   9  10       15.70       14.27      1.91 o 
  -2   9  10       20.07       21.70      2.34 o 
  -1   9  10        2.06        1.13      2.04 o 
   0   9  10        0.70        0.14      1.47 o 
   1   9  10       10.50        9.12      1.46 o 
   2   9  10       40.78       49.32      3.23 o 
   3   9  10      123.14      142.53     10.86 o 
   4   9  10       19.35       19.41      2.46 o 
 -11   1  11        9.80       12.96      1.66 o 
 -10   1  11       33.83       39.39      2.04 o 
  -9   1  11       18.30       15.60      1.32 o 
  -8   1  11       81.83       94.09      2.21 o 
  -7   1  11        3.77        3.54      0.81 o 
  -6   1  11      107.02      120.32      2.15 o 
  -5   1  11        0.06        0.54      0.52 o 
  -4   1  11        0.00        0.21      0.49 o 
  -3   1  11       57.52       53.06      1.49 o 
  -2   1  11       17.61       14.45      0.66 o 
  -1   1  11       19.06       17.14      0.79 o 
   0   1  11      309.51      311.17      6.72 o 
   1   1  11        9.73        8.14      0.61 o 
   2   1  11       45.15       47.12      1.38 o 
   3   1  11       80.02       77.99      1.61 o 
   4   1  11        1.24        1.44      0.55 o 
   5   1  11        2.22        2.07      0.74 o 
   6   1  11       20.54       18.09      1.38 o 
   7   1  11       27.20       23.99      1.59 o 
   8   1  11       43.50       42.99      2.14 o 
   9   1  11       46.09       43.74      2.45 o 
  10   1  11       35.26       36.71      3.85 o 
  11   1  11        0.32        0.80      1.01 o 
 -11   2  11       11.01       10.86      1.31 o 
 -10   2  11        3.52        3.23      1.01 o 
  -9   2  11       85.01       92.83      2.41 o 
  -8   2  11       31.44       33.44      1.62 o 
  -7   2  11       36.59       39.35      1.68 o 
  -6   2  11       32.95       32.72      1.40 o 
  -5   2  11        0.66        1.67      0.67 o 
  -4   2  11      110.59       99.40      1.71 o 
  -3   2  11       21.20       21.93      0.91 o 
  -2   2  11       46.25       50.34      1.11 o 
  -1   2  11      422.23      406.54      3.79 o 
   0   2  11      172.06      161.12      2.06 o 
   1   2  11      283.55      249.31      4.09 o 
   2   2  11       42.72       43.50      1.55 o 
   3   2  11        0.41        0.72      0.61 o 
   4   2  11       55.91       55.49      2.06 o 
   5   2  11       44.27       44.94      1.84 o 
   6   2  11      119.15      125.36      3.75 o 
   7   2  11       98.13      111.26      3.53 o 
   8   2  11      167.21      165.12      7.48 o 
   9   2  11        0.47        0.32      0.89 o 
  10   2  11       17.41       16.22      2.01 o 
 -11   3  11       25.16       26.59      2.98 o 
 -10   3  11       51.76       56.28      3.10 o 
  -9   3  11      245.07      263.23      5.18 o 
  -8   3  11       16.25       16.75      1.46 o 
  -7   3  11      116.18      124.09      3.37 o 
  -6   3  11        3.04        4.65      0.98 o 
  -5   3  11       30.51       29.50      1.20 o 
  -4   3  11       16.73       16.61      1.37 o 
  -3   3  11      112.78       89.54      3.63 o 
  -2   3  11       87.48       86.95      1.46 o 
  -1   3  11       30.41       24.07      0.95 o 
   0   3  11       77.97       70.81      1.61 o 
   1   3  11      207.15      186.42      2.72 o 
   2   3  11        2.08        1.26      0.53 o 
   3   3  11        5.54        6.77      0.94 o 
   4   3  11       53.98       57.69      1.82 o 
   5   3  11        1.36        0.87      0.64 o 
   6   3  11       66.39       62.94      2.32 o 
   7   3  11       74.61       66.36      2.79 o 
   8   3  11        0.85        1.15      1.04 o 
   9   3  11        0.01        1.42      1.09 o 
  10   3  11        1.33       -0.10      1.10 o 
 -10   4  11       18.00       19.03      1.85 o 
  -9   4  11       88.32       98.99      2.73 o 
  -8   4  11       39.20       40.33      2.71 o 
  -7   4  11       10.15       10.29      1.22 o 
  -6   4  11       23.97       26.10      1.71 o 
  -5   4  11        7.27        8.55      0.83 o 
  -4   4  11        0.38        0.37      0.52 o 
  -3   4  11        7.10        6.09      0.95 o 
  -2   4  11        7.87       10.10      0.96 o 
  -1   4  11      207.46      181.49      2.79 o 
   0   4  11        3.52        1.65      0.55 o 
   1   4  11       22.80       23.08      1.28 o 
   2   4  11       11.25       12.43      0.96 o 
   3   4  11       95.05       96.62      4.44 o 
   4   4  11       19.83       19.10      1.68 o 
   5   4  11        1.28        1.94      0.80 o 
   6   4  11        2.33        2.17      0.87 o 
   7   4  11        6.82        8.20      2.55 o 
   8   4  11       27.83       28.57      3.68 o 
   9   4  11        1.47        1.54      1.20 o 
  10   4  11       50.44       41.81      3.42 o 
 -10   5  11        0.07        0.43      1.71 o 
  -9   5  11        3.94        6.41      1.44 o 
  -8   5  11        0.58       -1.71      2.13 o 
  -7   5  11      188.25      201.76      4.42 o 
  -6   5  11        6.35        6.46      1.26 o 
  -5   5  11       47.61       47.99      4.48 o 
  -4   5  11        6.02        8.57      1.02 o 
  -3   5  11        7.16        5.43      0.75 o 
  -2   5  11        0.07        1.40      0.61 o 
  -1   5  11       87.12       77.39      1.92 o 
   0   5  11       68.94       63.70      1.72 o 
   1   5  11        0.99        2.42      0.63 o 
   2   5  11        0.90        0.65      0.67 o 
   3   5  11       12.04       12.31      1.12 o 
   4   5  11       28.12       33.33      3.43 o 
   5   5  11       42.63       42.11      2.29 o 
   6   5  11        0.04       -0.11      1.01 o 
   7   5  11        4.36        4.63      1.46 o 
   8   5  11       44.77       46.43      2.68 o 
   9   5  11       31.64       28.66      3.16 o 
  -9   6  11       12.53       13.92      1.88 o 
  -8   6  11        5.60        6.51      1.81 o 
  -7   6  11       10.37        9.23      1.71 o 
  -6   6  11      111.07      113.09      7.59 o 
  -5   6  11        2.59        4.01      1.00 o 
  -4   6  11       33.31       37.93      1.63 o 
  -3   6  11        6.39        7.48      0.95 o 
  -2   6  11       47.26       46.41      2.59 o 
  -1   6  11        1.66        2.00      0.63 o 
   0   6  11       10.89       12.33      1.16 o 
   1   6  11       17.70       16.71      1.14 o 
   2   6  11        0.89        2.54      0.80 o 
   3   6  11       14.62       14.20      1.29 o 
   4   6  11       25.43       26.87      2.04 o 
   5   6  11        0.69        0.74      1.19 o 
   6   6  11       24.56       27.80      2.53 o 
   7   6  11       50.76       46.28      3.68 o 
   8   6  11        9.30        9.45      1.85 o 
  -8   7  11        5.99        8.72      2.91 o 
  -7   7  11       29.36       28.18      2.77 o 
  -6   7  11      160.68      171.24      5.15 o 
  -5   7  11       49.30       48.30      2.75 o 
  -4   7  11       17.99       17.28      1.40 o 
  -3   7  11       18.82       17.46      2.70 o 
  -2   7  11        1.77        2.08      1.16 o 
  -1   7  11       61.47       56.76      2.74 o 
   0   7  11       24.29       26.65      2.09 o 
   1   7  11        1.36        0.82      0.66 o 
   2   7  11        1.61        2.38      0.93 o 
   3   7  11        1.45        1.55      0.98 o 
   4   7  11        1.78        2.48      1.59 o 
   5   7  11        0.43        2.04      1.17 o 
   6   7  11        5.66        5.25      1.50 o 
   7   7  11        0.41        3.13      1.42 o 
  -6   8  11       74.41       96.94      7.40 o 
  -5   8  11        0.30        1.52      1.14 o 
  -4   8  11        0.88        0.08      1.01 o 
  -3   8  11       25.94       26.76      2.43 o 
  -2   8  11       76.66       77.17      5.25 o 
  -1   8  11       20.76       18.94      2.19 o 
   0   8  11        0.39        0.68      0.98 o 
   1   8  11       17.36       12.64      1.60 o 
   2   8  11        0.02        1.46      1.05 o 
   3   8  11       50.17       48.43      2.43 o 
   4   8  11       39.06       33.49      3.05 o 
   5   8  11       40.01       45.62      5.33 o 
  -3   9  11       15.33        9.60      1.73 o 
  -2   9  11        2.88        3.24      1.82 o 
  -1   9  11       34.15       35.62      3.52 o 
   0   9  11        1.05        3.13      1.27 o 
   1   9  11        0.94        1.78      1.18 o 
   2   9  11        2.10        1.83      1.42 o 
   3   9  11       26.00       31.29      5.31 o 
 -11   0  12       12.38       11.99      1.90 o 
 -10   0  12       41.69       40.46      3.00 o 
  -9   0  12       10.65       11.82      1.80 o 
  -8   0  12       50.73       57.20      2.66 o 
  -7   0  12       33.46       38.08      2.24 o 
  -6   0  12      327.77      349.80      7.60 o 
  -5   0  12       16.96       19.97      1.77 o 
  -4   0  12      107.81      110.30      2.91 o 
  -3   0  12      171.25      167.88      3.24 o 
  -2   0  12      108.19      104.55      2.25 o 
  -1   0  12       82.11       79.44      2.61 o 
   0   0  12      280.32      274.26      4.77 o 
   1   0  12        3.68        1.31      0.92 o 
   2   0  12      157.73      146.38      4.17 o 
   3   0  12       15.03       16.85      1.76 o 
   4   0  12       37.77       41.87      3.24 o 
   5   0  12        2.21        1.05      1.09 o 
   6   0  12        3.30        1.83      1.81 o 
   7   0  12       33.52       31.35      2.66 o 
   8   0  12       69.84       71.80      4.05 o 
   9   0  12        9.19       10.46      2.12 o 
  10   0  12       40.00       37.02      3.53 o 
 -11   1  12        0.77        1.64      1.18 o 
 -10   1  12       85.75       98.54      3.91 o 
  -9   1  12       38.98       39.77      2.00 o 
  -8   1  12       62.15       64.38      2.04 o 
  -7   1  12        1.52        0.48      0.71 o 
  -6   1  12      274.83      298.33      4.08 o 
  -5   1  12       86.77       94.60      2.06 o 
  -4   1  12       11.25       10.07      0.82 o 
  -3   1  12       26.52       25.75      1.03 o 
  -2   1  12       58.60       58.81      1.82 o 
  -1   1  12        2.37        2.50      0.50 o 
   0   1  12     1329.58     1307.10     11.97 o 
   1   1  12       25.58       25.87      1.16 o 
   2   1  12       26.80       25.29      1.30 o 
   3   1  12       12.98       12.00      0.98 o 
   4   1  12        9.03        9.78      1.13 o 
   5   1  12       35.66       33.51      1.86 o 
   6   1  12       13.76       12.70      1.47 o 
   7   1  12       14.47       13.24      1.33 o 
   8   1  12       36.90       38.03      2.46 o 
   9   1  12      118.44      123.11     11.67 o 
  10   1  12       40.81       34.07      2.94 o 
 -10   2  12       17.33       16.71      1.46 o 
  -9   2  12        0.84        1.69      0.90 o 
  -8   2  12        4.22        2.62      1.03 o 
  -7   2  12        9.68       10.40      1.27 o 
  -6   2  12       37.63       36.30      1.60 o 
  -5   2  12       44.96       48.54      1.85 o 
  -4   2  12        1.31        2.50      0.72 o 
  -3   2  12       29.04       26.44      1.39 o 
  -2   2  12       13.32       10.88      0.73 o 
  -1   2  12       13.46       12.62      0.81 o 
   0   2  12       31.22       30.63      1.32 o 
   1   2  12      126.12      114.36      2.14 o 
   2   2  12      167.40      162.01      3.49 o 
   3   2  12      132.59      124.73      2.64 o 
   4   2  12       18.70       16.66      1.25 o 
   5   2  12        1.71        1.80      0.71 o 
   6   2  12        0.58        0.86      0.78 o 
   7   2  12       88.74       85.46      5.92 o 
   8   2  12        5.68        6.57      1.25 o 
   9   2  12       52.64       51.36      3.79 o 
  10   2  12        3.64        4.48      1.45 o 
 -10   3  12       29.01       29.90      1.97 o 
  -9   3  12      144.58      162.30      3.86 o 
  -8   3  12       20.89       22.69      1.95 o 
  -7   3  12        0.89        1.56      1.06 o 
  -6   3  12       17.17       17.95      1.32 o 
  -5   3  12        1.64        2.62      0.88 o 
  -4   3  12       46.38       44.91      1.58 o 
  -3   3  12       57.59       61.14      1.80 o 
  -2   3  12        0.29        1.18      0.43 o 
  -1   3  12        2.29        2.08      0.56 o 
   0   3  12        5.01        3.20      0.66 o 
   1   3  12       11.19        9.20      0.87 o 
   2   3  12       48.75       46.33      1.56 o 
   3   3  12       26.24       26.94      1.82 o 
   4   3  12       25.55       26.18      1.82 o 
   5   3  12       15.82       14.14      2.38 o 
   6   3  12       16.99       11.71      1.23 o 
   7   3  12        3.11        1.99      1.01 o 
   8   3  12        0.47        0.94      1.06 o 
   9   3  12       33.45       32.32      2.75 o 
  -9   4  12        0.35        0.40      1.10 o 
  -8   4  12        6.81        7.15      1.42 o 
  -7   4  12      309.78      332.19      6.60 o 
  -6   4  12       96.86       99.28      2.84 o 
  -5   4  12       56.51       61.43      1.94 o 
  -4   4  12        4.45        3.85      0.72 o 
  -3   4  12        2.38        1.91      0.76 o 
  -2   4  12        0.64       -0.25      0.54 o 
  -1   4  12       96.55       98.05      2.24 o 
   0   4  12        0.04       -0.17      0.54 o 
   1   4  12        7.88        4.32      0.70 o 
   2   4  12        7.12        6.76      1.16 o 
   3   4  12        4.23        3.16      0.99 o 
   4   4  12        0.44       -0.11      1.07 o 
   5   4  12        5.91        6.79      1.19 o 
   6   4  12        2.10        2.60      1.16 o 
   7   4  12        0.13        0.56      1.32 o 
   8   4  12       13.20       10.26      1.76 o 
   9   4  12        1.65        1.41      1.31 o 
  -9   5  12        5.36        4.05      1.42 o 
  -8   5  12       33.27       39.51      2.51 o 
  -7   5  12       87.17       88.82      3.50 o 
  -6   5  12       86.10       89.30      3.70 o 
  -5   5  12       23.14       23.58      1.36 o 
  -4   5  12        8.92        9.05      1.03 o 
  -3   5  12        3.75        3.82      0.87 o 
  -2   5  12       94.81       97.16      6.17 o 
  -1   5  12       35.48       33.29      2.31 o 
   0   5  12        4.70        4.09      0.73 o 
   1   5  12        8.33       10.22      0.92 o 
   2   5  12        3.80        3.34      0.86 o 
   3   5  12       12.39       13.07      1.40 o 
   4   5  12       25.92       28.46      2.17 o 
   5   5  12       10.94        9.88      1.54 o 
   6   5  12        9.05        6.54      1.57 o 
   7   5  12       13.33        8.92      1.82 o 
   8   5  12        0.14        2.27      1.26 o 
  -8   6  12        2.87        2.85      1.71 o 
  -7   6  12        1.30        0.22      1.25 o 
  -6   6  12        2.13        3.20      1.39 o 
  -5   6  12        2.69        2.20      0.88 o 
  -4   6  12      176.08      184.31      3.95 o 
  -3   6  12       18.38       18.30      1.83 o 
  -2   6  12       78.05       83.84      4.33 o 
  -1   6  12       35.86       32.79      2.03 o 
   0   6  12        0.94        2.91      0.78 o 
   1   6  12        0.03        0.50      0.89 o 
   2   6  12       97.17      107.69      2.95 o 
   3   6  12        1.57        0.12      1.72 o 
   4   6  12       26.19       23.97      2.42 o 
   5   6  12        4.50        5.85      1.81 o 
   6   6  12        9.79       10.51      1.88 o 
   7   6  12       43.37       45.60      3.27 o 
  -6   7  12        3.08        6.32      1.68 o 
  -5   7  12       67.82       76.25      3.81 o 
  -4   7  12      240.83      263.10      6.68 o 
  -3   7  12       13.64       13.58      3.44 o 
  -2   7  12       21.30       22.07      2.08 o 
  -1   7  12        0.41        0.63      1.02 o 
   0   7  12        1.17        0.98      1.09 o 
   1   7  12        2.34        1.84      1.42 o 
   2   7  12       11.29       12.34      1.44 o 
   3   7  12       36.76       33.62      2.65 o 
   4   7  12        5.96        6.80      1.54 o 
   5   7  12       24.02       24.56      3.31 o 
   6   7  12       11.25       13.98      2.17 o 
  -4   8  12        4.10        4.18      1.88 o 
  -3   8  12       13.37       13.57      2.79 o 
  -2   8  12       37.60       38.11      3.02 o 
  -1   8  12        1.95        0.60      1.02 o 
   0   8  12        4.95        2.83      1.43 o 
   1   8  12        1.09        0.85      1.29 o 
   2   8  12       25.00       27.23      2.81 o 
   3   8  12        0.32        2.17      2.51 o 
   4   8  12       69.91       73.17      4.07 o 
 -10   1  13       12.49       10.22      1.34 o 
  -9   1  13        6.89        4.92      1.23 o 
  -8   1  13        2.97        2.66      0.99 o 
  -7   1  13       18.94       17.98      1.41 o 
  -6   1  13       15.28       16.37      1.65 o 
  -5   1  13       80.71       79.75      2.45 o 
  -4   1  13       45.82       49.45      2.13 o 
  -3   1  13        3.83        2.77      0.64 o 
  -2   1  13      105.34       99.32      2.00 o 
  -1   1  13        3.39        3.22      0.77 o 
   0   1  13       66.10       64.96      2.39 o 
   1   1  13       20.15       19.79      1.33 o 
   2   1  13       19.66       20.07      1.33 o 
   3   1  13      203.90      196.75      3.18 o 
   4   1  13        0.74        0.03      0.54 o 
   5   1  13       15.68       13.12      1.20 o 
   6   1  13       28.79       28.52      1.98 o 
   7   1  13        0.24        0.63      0.96 o 
   8   1  13       12.35       12.54      1.60 o 
   9   1  13       42.39       38.55      2.62 o 
 -10   2  13       43.98       42.92      4.48 o 
  -9   2  13       17.79       17.39      1.65 o 
  -8   2  13       89.14      105.74      3.20 o 
  -7   2  13       23.29       21.24      1.74 o 
  -6   2  13        0.75        0.16      0.82 o 
  -5   2  13       65.99       72.59      3.05 o 
  -4   2  13      159.50      176.03      4.47 o 
  -3   2  13       13.18       10.48      1.03 o 
  -2   2  13        3.96        3.62      0.65 o 
  -1   2  13        0.03        0.53      0.53 o 
   0   2  13       26.39       31.18      1.50 o 
   1   2  13        1.17        0.97      0.63 o 
   2   2  13      576.96      578.37      8.46 o 
   3   2  13       73.02       72.21      2.09 o 
   4   2  13       41.20       41.50      1.91 o 
   5   2  13       30.05       30.87      1.67 o 
   6   2  13       20.04       17.91      1.85 o 
   7   2  13       12.54       13.66      1.67 o 
   8   2  13       89.95       86.50      4.75 o 
   9   2  13        6.51        7.11      1.78 o 
  -9   3  13        5.20        6.77      1.34 o 
  -8   3  13        0.07       -0.54      1.08 o 
  -7   3  13       48.97       53.24      2.57 o 
  -6   3  13        2.85        3.99      1.02 o 
  -5   3  13        0.00       -0.51      1.00 o 
  -4   3  13        2.25        3.23      0.83 o 
  -3   3  13       58.26       64.09      3.11 o 
  -2   3  13       32.17       30.30      1.26 o 
  -1   3  13       15.71       14.04      1.07 o 
   0   3  13        0.09        0.66      0.67 o 
   1   3  13      193.24      186.35      2.94 o 
   2   3  13       46.43       46.16      1.98 o 
   3   3  13       14.97       17.20      1.52 o 
   4   3  13       45.58       44.10      2.85 o 
   5   3  13       55.97       57.40      3.03 o 
   6   3  13        1.08        2.49      1.22 o 
   7   3  13        2.37        1.18      1.23 o 
   8   3  13       10.90       11.91      2.39 o 
  -9   4  13        0.03       -0.18      1.21 o 
  -8   4  13       19.33       20.93      1.89 o 
  -7   4  13      161.10      162.81      3.83 o 
  -6   4  13        5.86        6.34      1.16 o 
  -5   4  13        0.10       -0.40      0.75 o 
  -4   4  13        7.49        8.13      1.08 o 
  -3   4  13       35.28       33.10      2.80 o 
  -2   4  13        0.05        0.49      0.75 o 
  -1   4  13       31.93       32.78      1.78 o 
   0   4  13       39.86       41.03      2.44 o 
   1   4  13        6.98        4.49      0.84 o 
   2   4  13       23.99       23.80      1.36 o 
   3   4  13        6.24        5.21      1.13 o 
   4   4  13        2.60        1.95      1.33 o 
   5   4  13       10.20       11.68      1.85 o 
   6   4  13        8.99        9.88      1.79 o 
   7   4  13        0.02        2.39      1.30 o 
   8   4  13        3.33        2.79      1.44 o 
  -8   5  13       18.37       17.93      1.99 o 
  -7   5  13       73.46       90.10      7.82 o 
  -6   5  13       25.08       21.88      1.87 o 
  -5   5  13       23.62       25.26      1.85 o 
  -4   5  13       32.55       34.71      2.07 o 
  -3   5  13        0.66        1.90      1.04 o 
  -2   5  13       50.09       54.12      2.57 o 
  -1   5  13        0.00        0.33      0.90 o 
   0   5  13       56.37       63.84      2.79 o 
   1   5  13       76.90       80.22      2.09 o 
   2   5  13        7.19        7.70      1.10 o 
   3   5  13        2.93        3.66      1.28 o 
   4   5  13        6.19        8.41      1.64 o 
   5   5  13        5.72        5.57      1.58 o 
   6   5  13       46.09       43.59      3.17 o 
   7   5  13        2.53        4.09      1.57 o 
  -7   6  13        1.51        3.44      1.52 o 
  -6   6  13       29.50       32.26      3.20 o 
  -5   6  13      159.62      169.72      5.56 o 
  -4   6  13      150.23      152.89      5.27 o 
  -3   6  13      109.03      112.05      3.73 o 
  -2   6  13       88.48       94.78      3.38 o 
  -1   6  13       12.88       15.37      2.61 o 
   0   6  13       50.78       57.63      2.57 o 
   1   6  13       63.01       62.86      2.38 o 
   2   6  13        9.37       13.90      1.93 o 
   3   6  13        0.01        0.69      1.21 o 
   4   6  13       14.10       14.45      2.00 o 
   5   6  13        5.88        7.39      2.40 o 
   6   6  13        3.41        5.63      2.45 o 
  -5   7  13        5.40        5.78      1.43 o 
  -4   7  13       33.11       40.00      2.78 o 
  -3   7  13        0.77        1.59      1.21 o 
  -2   7  13        3.02        3.75      1.07 o 
  -1   7  13       14.31       15.77      2.82 o 
   0   7  13        0.38       -0.38      1.09 o 
   1   7  13        2.35        4.50      1.35 o 
   2   7  13        0.54        2.28      1.32 o 
   3   7  13        5.79        5.70      1.49 o 
   4   7  13        0.30        1.93      1.28 o 
  -2   8  13        3.82        3.20      1.16 o 
  -1   8  13        0.17       -0.13      0.89 o 
   0   8  13       28.19       27.85      4.15 o 
   1   8  13       52.24       53.68      3.05 o 
  -9   0  14        0.59       -0.40      1.72 o 
  -8   0  14       30.75       35.83      3.20 o 
  -7   0  14       16.86       16.99      2.33 o 
  -6   0  14       68.68       73.24      4.46 o 
  -5   0  14        9.85        6.07      2.17 o 
  -4   0  14       40.88       43.70      2.95 o 
  -3   0  14        0.13        0.85      0.97 o 
  -2   0  14       37.73       37.68      2.08 o 
  -1   0  14        6.63        7.32      1.30 o 
   0   0  14        0.00        0.76      0.93 o 
   1   0  14       13.72        8.55      1.83 o 
   2   0  14      185.38      182.21      5.17 o 
   3   0  14       35.76       36.84      3.29 o 
   4   0  14        6.41        6.26      1.93 o 
   5   0  14      195.31      202.44      7.11 o 
   6   0  14        0.08        1.51      1.51 o 
   7   0  14       23.99       27.59      3.24 o 
   8   0  14       10.87       12.93      2.44 o 
  -9   1  14        7.51        5.03      1.32 o 
  -8   1  14       50.51       52.46      2.52 o 
  -7   1  14       21.14       18.70      1.91 o 
  -6   1  14       37.11       39.09      2.68 o 
  -5   1  14        1.47        1.25      1.29 o 
  -4   1  14       70.39       72.70      2.10 o 
  -3   1  14       29.40       29.87      1.28 o 
  -2   1  14       15.85       18.23      1.15 o 
  -1   1  14       80.70       81.69      1.91 o 
   0   1  14       15.84       14.30      1.18 o 
   1   1  14       28.77       26.61      1.69 o 
   2   1  14       63.14       61.06      2.41 o 
   3   1  14       38.12       35.89      2.22 o 
   4   1  14       18.10       18.12      1.73 o 
   5   1  14       20.32       18.98      1.68 o 
   6   1  14       40.67       40.08      2.67 o 
   7   1  14        1.29        2.29      1.16 o 
   8   1  14        1.01        1.45      1.13 o 
  -9   2  14       14.89       15.34      1.66 o 
  -8   2  14      112.67      122.72      3.38 o 
  -7   2  14       59.32       62.12      4.27 o 
  -6   2  14        4.77        3.78      1.99 o 
  -5   2  14        3.09        2.29      1.56 o 
  -4   2  14       78.62       85.81      2.72 o 
  -3   2  14       90.45       94.97      2.32 o 
  -2   2  14        1.06        0.03      0.64 o 
  -1   2  14        2.91        1.69      0.64 o 
   0   2  14        6.61        9.09      1.17 o 
   1   2  14        0.61        0.55      0.84 o 
   2   2  14      255.66      248.03      5.81 o 
   3   2  14       60.94       57.28      2.03 o 
   4   2  14       21.00       20.54      1.95 o 
   5   2  14        1.66        3.04      1.21 o 
   6   2  14        2.21        3.35      1.04 o 
   7   2  14        4.48        4.44      1.49 o 
   8   2  14        0.17        0.07      1.23 o 
  -8   3  14        0.27        1.00      1.25 o 
  -7   3  14       54.37       53.63      2.74 o 
  -6   3  14        0.35        2.32      1.28 o 
  -5   3  14       74.80       77.74      3.68 o 
  -4   3  14       99.93      103.61      2.61 o 
  -3   3  14        5.38        8.03      1.10 o 
  -2   3  14        0.02        0.38      0.73 o 
  -1   3  14       11.95        9.99      1.02 o 
   0   3  14        0.93       -0.50      0.62 o 
   1   3  14       28.25       31.98      1.82 o 
   2   3  14       32.38       32.54      2.70 o 
   3   3  14       10.97       11.18      1.44 o 
   4   3  14       71.38       72.34      3.57 o 
   5   3  14        1.46        1.37      1.37 o 
   6   3  14        5.62        7.82      1.66 o 
   7   3  14        3.20        6.12      3.60 o 
  -8   4  14       34.58       28.78      4.82 o 
  -7   4  14       20.06       21.31      1.92 o 
  -6   4  14       16.77       13.71      4.27 o 
  -5   4  14       69.46       72.21      5.58 o 
  -4   4  14       12.63       13.79      1.54 o 
  -3   4  14        9.32        9.39      1.35 o 
  -2   4  14      110.46      114.02      3.64 o 
  -1   4  14        4.37        2.71      0.82 o 
   0   4  14        6.07        7.65      1.07 o 
   1   4  14        0.48       -0.76      0.89 o 
   2   4  14        3.27        4.24      1.16 o 
   3   4  14       19.90       19.53      2.96 o 
   4   4  14       50.45       52.33      3.39 o 
   5   4  14        5.64        5.24      1.65 o 
   6   4  14       28.45       32.27      2.83 o 
   7   4  14        1.24        5.48      1.67 o 
  -7   5  14       29.85       30.55      6.93 o 
  -6   5  14       10.95       12.55      2.09 o 
  -5   5  14      193.97      209.88      5.50 o 
  -4   5  14       41.80       45.57      2.26 o 
  -3   5  14       33.75       34.82      3.69 o 
  -2   5  14       96.80      111.54      5.68 o 
  -1   5  14       33.32       31.80      2.38 o 
   0   5  14       88.78       94.26      2.80 o 
   1   5  14       13.47       11.21      1.52 o 
   2   5  14        7.70        7.86      1.19 o 
   3   5  14        2.80        3.01      1.34 o 
   4   5  14       26.28       32.43      2.62 o 
   5   5  14        1.18        2.61      1.37 o 
   6   5  14       10.11       10.72      2.01 o 
  -5   6  14       65.27       67.06      4.37 o 
  -4   6  14        3.98        4.45      1.37 o 
  -3   6  14       89.89       87.66      6.09 o 
  -2   6  14      137.86      157.07      4.46 o 
  -1   6  14        1.27        0.75      1.13 o 
   0   6  14        3.11        3.26      1.34 o 
   1   6  14       17.46       17.85      1.61 o 
   2   6  14        0.33        2.11      0.92 o 
   3   6  14       10.24        8.15      1.64 o 
   4   6  14        5.51        5.33      1.49 o 
  -3   7  14        6.96        8.08      1.59 o 
  -2   7  14       10.56       10.70      1.45 o 
  -1   7  14       15.87       18.66      2.88 o 
   0   7  14        0.00        1.07      1.63 o 
   1   7  14        8.70        9.35      1.66 o 
   2   7  14        2.89        4.74      1.61 o 
  -8   1  15       32.82       30.42      2.36 o 
  -7   1  15        3.06        2.31      1.43 o 
  -6   1  15       15.78       14.66      2.26 o 
  -5   1  15        0.05       -1.22      1.22 o 
  -4   1  15       51.07       53.59      2.78 o 
  -3   1  15       39.16       38.38      1.97 o 
  -2   1  15        9.00        9.38      1.02 o 
  -1   1  15        0.97        0.35      0.64 o 
   0   1  15        9.50        8.51      1.12 o 
   1   1  15       11.47       12.52      1.55 o 
   2   1  15       32.46       37.05      2.44 o 
   3   1  15        0.21       -1.11      1.11 o 
   4   1  15       47.26       45.57      2.44 o 
   5   1  15       55.66       57.95      2.97 o 
   6   1  15        0.80        1.67      1.14 o 
   7   1  15        4.03        4.57      1.37 o 
  -7   2  15        7.59        7.97      1.68 o 
  -6   2  15       18.31       17.02      2.02 o 
  -5   2  15        0.88       -1.30      1.30 o 
  -4   2  15       20.96       24.19      1.68 o 
  -3   2  15        4.65        3.63      1.08 o 
  -2   2  15      105.30      111.93      2.37 o 
  -1   2  15       41.21       45.66      1.66 o 
   0   2  15       40.63       38.53      2.20 o 
   1   2  15        0.05        0.31      0.92 o 
   2   2  15       43.81       38.87      2.46 o 
   3   2  15        8.16        7.76      1.37 o 
   4   2  15       43.98       41.47      2.71 o 
   5   2  15       12.90       13.69      1.80 o 
   6   2  15        3.08        3.10      1.51 o 
  -7   3  15        7.13        6.78      1.58 o 
  -6   3  15       47.41       49.92      2.99 o 
  -5   3  15       23.37       20.22      2.13 o 
  -4   3  15        8.38        8.98      1.28 o 
  -3   3  15        3.38        2.53      1.14 o 
  -2   3  15      124.37       75.24      4.62 o 
  -1   3  15        6.03        5.53      0.91 o 
   0   3  15        8.98        9.86      1.12 o 
   1   3  15        0.70        1.53      1.31 o 
   2   3  15       28.75       38.13      2.71 o 
   3   3  15        0.93        3.45      1.20 o 
   4   3  15      241.50      227.72      7.87 o 
   5   3  15        0.10        1.03      1.36 o 
   6   3  15       20.11       24.05      2.58 o 
  -6   4  15        0.05       -0.03      1.44 o 
  -5   4  15       43.70       45.54      3.15 o 
  -4   4  15        0.51        0.99      1.04 o 
  -3   4  15        0.63        1.69      1.14 o 
  -2   4  15        0.09       -1.34      1.34 o 
  -1   4  15       13.91       13.67      1.76 o 
   0   4  15       94.46      101.20      2.98 o 
   1   4  15       19.13       23.70      2.12 o 
   2   4  15       38.49       45.51      7.03 o 
   3   4  15       60.55       67.76      3.50 o 
   4   4  15       14.71       12.96      3.82 o 
   5   4  15        1.12        3.59      1.56 o 
  -5   5  15       91.93       89.16      3.76 o 
  -4   5  15       84.56       90.82      4.55 o 
  -3   5  15        0.01        1.65      1.09 o 
  -2   5  15       82.60       85.51      4.50 o 
  -1   5  15      120.43      127.49      4.08 o 
   0   5  15      131.11      150.09      4.50 o 
   1   5  15       50.15       54.45      2.34 o 
   2   5  15       11.68       11.45      1.66 o 
   3   5  15        3.70        1.08      1.09 o 
   4   5  15        6.24       10.12      1.76 o 
  -3   6  15       37.45       34.65      2.47 o 
  -2   6  15       80.39       86.77      3.58 o 
  -1   6  15        0.66       -0.23      1.16 o 
   0   6  15        0.47       -0.52      1.27 o 
   1   6  15        5.60        5.34      3.05 o 
   2   6  15        0.03        1.16      1.41 o 
  -6   0  16       91.63      109.64      8.90 o 
  -5   0  16       38.66       40.08     12.67 o 
  -4   0  16       33.14       27.47      4.54 o 
  -3   0  16        1.60        0.59      2.15 o 
  -2   0  16        1.95        0.54      1.26 o 
  -1   0  16       66.86       72.98      3.07 o 
   0   0  16        0.37        2.41      1.43 o 
   1   0  16       49.22       42.94      4.10 o 
   2   0  16        2.76        1.13      1.73 o 
   3   0  16        8.95        6.24      2.05 o 
   4   0  16        3.90        5.33      2.09 o 
   5   0  16       50.36       57.44      9.65 o 
  -6   1  16       60.96       62.81      3.97 o 
  -5   1  16       40.90       39.93      2.69 o 
  -4   1  16        5.88        2.22      1.56 o 
  -3   1  16       20.29       16.79      1.59 o 
  -2   1  16        1.73        2.78      0.91 o 
  -1   1  16        4.09        3.02      0.92 o 
   0   1  16       20.94       17.93      2.72 o 
   1   1  16        5.81        5.26      1.92 o 
   2   1  16        3.77        3.20      1.29 o 
   3   1  16       12.66       10.73      1.67 o 
   4   1  16       16.12       15.81      1.81 o 
   5   1  16       49.91       49.72      3.09 o 
  -6   2  16        0.86       -1.20      1.42 o 
  -5   2  16       10.43        9.93      1.85 o 
  -4   2  16        5.78        3.88      1.56 o 
  -3   2  16       23.99       24.45      2.99 o 
  -2   2  16        4.10        3.68      1.28 o 
  -1   2  16       11.69       10.12      1.38 o 
   0   2  16       20.15       21.52      1.61 o 
   1   2  16       27.21       24.69      2.07 o 
   2   2  16        0.13        2.38      1.13 o 
   3   2  16        1.10        3.08      1.27 o 
   4   2  16       11.81       11.00      1.60 o 
   5   2  16        1.78        3.51      1.62 o 
  -5   3  16        0.01       -1.12      1.44 o 
  -4   3  16        4.80        2.49      1.65 o 
  -3   3  16       17.47       15.35      2.44 o 
  -2   3  16       42.00       41.26      2.49 o 
  -1   3  16       69.69       70.89      2.51 o 
   0   3  16       15.46       13.61      1.53 o 
   1   3  16        0.94        1.92      1.08 o 
   2   3  16        0.61        1.96      1.31 o 
   3   3  16        0.06        3.80      1.13 o 
   4   3  16      159.85      161.33      5.54 o 
  -4   4  16        2.16        1.90      1.70 o 
  -3   4  16       35.83       33.77      2.49 o 
  -2   4  16       16.51       10.44      3.39 o 
  -1   4  16        3.20        2.76      2.69 o 
   0   4  16      122.63      133.95      3.44 o 
   1   4  16       60.98       68.02      2.74 o 
   2   4  16       85.79       95.31      4.35 o 
   3   4  16        0.45        4.29      1.38 o 
  -2   5  16        0.94        1.10      1.21 o 
  -1   5  16       34.46       30.23      2.38 o 
   0   5  16       23.51       23.88      2.30 o 
   1   5  16        0.27        2.81      1.67 o 
  -4   1  17       12.64       14.11      2.04 o 
  -3   1  17       14.83       16.05      2.08 o 
  -2   1  17        0.73        1.09      0.93 o 
  -1   1  17       15.39       16.45      2.16 o 
   0   1  17       19.82       22.86      1.51 o 
   1   1  17       25.54       25.02      2.05 o 
   2   1  17        0.85        4.15      1.20 o 
   3   1  17        2.17        5.26      1.46 o 
  -4   2  17        8.89        9.61      3.62 o 
  -3   2  17        8.18        5.34      1.39 o 
  -2   2  17       47.37       56.79      4.53 o 
  -1   2  17        2.22        2.17      1.00 o 
   0   2  17        6.13        9.69      1.43 o 
   1   2  17        0.08        1.46      0.94 o 
   2   2  17        0.48        0.43      0.94 o 
   3   2  17        4.66        3.67      2.98 o 
  -2   3  17        5.81        3.01      2.90 o 
  -1   3  17        3.87        2.57      1.43 o 
   0   3  17       72.92       79.19      2.72 o 
   1   3  17        4.09        4.32      1.89 o 
                                                 
